# Supplementary material for: Transcriptomic Analyses of Camellia oleifera ‘Huaxin’ Leaf Reveal Candidate Genes Related to Long-Term Cold Stress
Source: Int J Mol Sci. 2020 Jan 28;21(3):846. doi: 10.3390/ijms21030846 (PMC7037897; doi:10.3390/ijms21030846)
Supplement: Supplementary file 1 [file ijms-21-00846-s001.zip]

Archive with 10 entries (9 files):
- Supplementary file/
- Supplementary file/Additional file 1-table S1.docx
- Supplementary file/Additional file 2-figure S1-2.doc
- Supplementary file/Additional file 3-table S2-4.xlsx
- Supplementary file/Additional file 4.xlsx
- Supplementary file/Additional file 5-table S5.xlsx
- Supplementary file/Additional file 6-table S6.xlsx
- Supplementary file/Additional file 7-table S7 and figure S2.xlsx
- Supplementary file/Additional file 8-table S8.xlsx
- Supplementary file/Additional file 9-table S9.docx
