# Supplementary material for: Transcriptomic Analyses of Camellia oleifera ‘Huaxin’ Leaf Reveal Candidate Genes Related to Long-Term Cold Stress
Source: Int J Mol Sci. 2020 Jan 28;21(3):846. doi: 10.3390/ijms21030846 (PMC7037897; doi:10.3390/ijms21030846)
Supplement: Supplementary file 1 [file ijms-21-00846-s001.zip › Supplementary file/Additional file 3-table S2-4.xlsx]

## Sheet: Sheet1
	Additional file 3: Table S4. Differentially expression TFs related to low temperature stress in Camellia oleifera.
	ID	Name	Expression
			A2	A3	B1	B3	C1	C3	Pfam_annotation	Swissprot_annotation
	c124935.graph_c0	AP2	25.62	36.68	11.23	11.56	12.55	11.62	AP2 domain	Pathogenesis-related genes transcriptional activator PTI6 OS=Solanum lycopersicum OX=4081 GN=PTI6 PE=2 SV=1
	c103804.graph_c1	bZIP11	29.89	24.91	70.33	78.99	66.87	61.34	bZIP transcription factor;; Basic region leucine zipper	bZIP transcription factor 11 OS=Arabidopsis thaliana OX=3702 GN=BZIP11 PE=1 SV=1
	c131308.graph_c1	MYB2	48.15	50.84	251.83	232.96	402.42	442.18	Myb/SANT-like DNA-binding domain;; CCT motif	Zinc finger protein CONSTANS-LIKE 2 OS=Arabidopsis thaliana OX=3702 GN=COL2 PE=1 SV=1
	c138967.graph_c1	ARR2	17.15	16.01	38.38	41.75	30.54	31.13	Response regulator receiver domain;; Myb-like DNA-binding domain	Two-component response regulator ARR2 OS=Arabidopsis thaliana OX=3702 GN=ARR2 PE=1 SV=1
	c144306.graph_c0	MYB8	45.01	59.9	115.62	113.78	140.66	125.81	Myb-like DNA-binding domain	Protein REVEILLE 8 OS=Arabidopsis thaliana OX=3702 GN=RVE8 PE=2 SV=1
	c120066.graph_c1	WRKY75	12.18	11.19	31.91	28.88	29.37	21.42	WRKY DNA -binding domain	Probable WRKY transcription factor 75 OS=Arabidopsis thaliana OX=3702 GN=WRKY75 PE=2 SV=1
	c144152.graph_c2	WRKY31	27.79	25.19	99.81	78.26	115.18	123.54	WRKY DNA -binding domain	Probable WRKY transcription factor 31 OS=Arabidopsis thaliana OX=3702 GN=WRKY31 PE=2 SV=1
	c134552.graph_c0	B3	19.82	27.69	52.94	42.63	44.54	44.91	B3 DNA binding domain	B3 domain-containing protein At5g42700 OS=Arabidopsis thaliana OX=3702 GN=At5g42700 PE=2 SV=2
	c136025.graph_c0	ARF9	19.53	24.51	67.85	61.89	100.61	125.42	Auxin response factor;; B3 DNA binding domain;; AUX/IAA family	Auxin response factor 9 OS=Arabidopsis thaliana OX=3702 GN=ARF9 PE=1 SV=1
	c138129.graph_c0	bHLH130	14.91	19.88	49.83	50.42	69.72	80.62	Helix-loop-helix DNA-binding domain	Transcription factor bHLH130 OS=Arabidopsis thaliana OX=3702 GN=BHLH130 PE=1 SV=1
	c141003.graph_c0	PIF3	79.13	87.18	165.75	156.74	154.59	152.53	Helix-loop-helix DNA-binding domain	Transcription factor PIF3 OS=Arabidopsis thaliana OX=3702 GN=PIF3 PE=1 SV=1
	c138522.graph_c0	GRAS15	3.14	3.36	22.81	26.97	21.92	20.1	GRAS domain family	Scarecrow-like protein 15 OS=Arabidopsis thaliana OX=3702 GN=SCL15 PE=1 SV=3
	c100571.graph_c0	LOB21	70.38	48.46	13.11	13.94	7.48	4.62	Lateral organ boundaries (LOB) domain	LOB domain-containing protein 21 OS=Arabidopsis thaliana OX=3702 GN=LBD21 PE=2 SV=1
	c132024.graph_c1	LOB4	34.82	20.99	4.52	4.22	2.29	1.9	Lateral organ boundaries (LOB) domain	LOB domain-containing protein 4 OS=Arabidopsis thaliana OX=3702 GN=LBD4 PE=1 SV=1
	c129225.graph_c0	zinc finger2	6.31	8.51	28.88	20.15	45.15	44.74	Dof domain, zinc finger	Cyclic dof factor 2 OS=Arabidopsis thaliana OX=3702 GN=CDF2 PE=1 SV=2
	c131851.graph_c0	zinc finger3	21.4	28.7	76.65	76.96	117.59	98.42	Dof domain, zinc finger	Cyclic dof factor 3 OS=Arabidopsis thaliana OX=3702 GN=CDF3 PE=1 SV=2
	c127625.graph_c2	NAC 2	21.69	23.59	99.59	120.95	316.27	249.88	No apical meristem (NAM) protein	NAC domain-containing protein 2 OS=Arabidopsis thaliana OX=3702 GN=NAC002 PE=2 SV=2
	c134112.graph_c0	NAC 29	25.53	36.98	83.18	55.14	172.41	152.79	No apical meristem (NAM) protein	NAC transcription factor 29 OS=Arabidopsis thaliana OX=3702 GN=NAC029 PE=2 SV=1
	Table S2 The details of transcription factor (TF) genes in the A_B treatment
	#ID	A2_FPKM	A3_FPKM	B1_FPKM	B3_FPKM	FDR	log2FC	regulated	Pfam_annotation	Swissprot_annotation
	c100571.graph_c0	70.38	48.46	13.11	13.94	2.99342e-12	-2.1139	down	Lateral organ boundaries (LOB) domain	LOB domain-containing protein 21 OS=Arabidopsis thaliana OX=3702 GN=LBD21 PE=2 SV=1
	c103804.graph_c1	29.89	24.91	70.33	78.99	4.46846e-10	1.44259	up	bZIP transcription factor;; Basic region leucine zipper	bZIP transcription factor 11 OS=Arabidopsis thaliana OX=3702 GN=BZIP11 PE=1 SV=1
	c106350.graph_c1	0	0.95	11.46	5.08	0.000867821	2.64954	up	B3 DNA binding domain	B3 domain-containing protein At2g36080 OS=Arabidopsis thaliana OX=3702 GN=ARF31 PE=2 SV=1
	c109726.graph_c2	0.23	0.8	4.23	5.69	0.000103239	2.59102	up	Lateral organ boundaries (LOB) domain	LOB domain-containing protein 1 OS=Arabidopsis thaliana OX=3702 GN=LBD1 PE=2 SV=1
	c112586.graph_c1	15.49	16.21	38.42	33.13	6.15379e-05	1.17672	up	YABBY protein;; HMG-box domain	Axial regulator YABBY 1 OS=Arabidopsis thaliana OX=3702 GN=YAB1 PE=1 SV=1
	c113215.graph_c0	109.94	96.39	5.73	9.49	1.00198e-45	-3.58514	down	bZIP transcription factor	Protein FD OS=Arabidopsis thaliana OX=3702 GN=FD PE=1 SV=1
	c115179.graph_c0	5.44	8.99	1.16	1.61	0.000292639	-2.01579	down	No apical meristem (NAM) protein;; No apical meristem (NAM) protein	NAC domain-containing protein 41 OS=Arabidopsis thaliana OX=3702 GN=NAC041 PE=2 SV=1
	c115976.graph_c0	2.61	4.98	21.37	26.57	2.24972e-22	2.6095	up	bZIP transcription factor;; Basic region leucine zipper	Probable bifunctional TENA-E protein OS=Glycine max OX=3847 GN=TENA_E PE=2 SV=1
	c117961.graph_c0	1.81	1.95	4.57	5.31	0.00985634	1.3106	up	bZIP transcription factor	--
	c118195.graph_c0	8.19	7.53	0.7	0.34	1.01496e-07	-3.13934	down	Lateral organ boundaries (LOB) domain	LOB domain-containing protein 1 OS=Arabidopsis thaliana OX=3702 GN=LBD1 PE=2 SV=1
	c118308.graph_c1	84.9	100.16	7.43	7.34	7.37403e-64	-3.82773	down	Myb-like DNA-binding domain;; Myb-like DNA-binding domain	Transcription repressor MYB4 OS=Arabidopsis thaliana OX=3702 GN=MYB4 PE=1 SV=1
	c118406.graph_c0	10.21	4.43	0	0.27	1.01043e-08	-3.8456	down	Lateral organ boundaries (LOB) domain	LOB domain-containing protein 39 OS=Arabidopsis thaliana OX=3702 GN=LBD39 PE=2 SV=1
	c119785.graph_c0	30.18	33.07	11.95	16.21	0.000125787	-1.13026	down	ZF-HD protein dimerisation region	Zinc-finger homeodomain protein 1 OS=Oryza sativa subsp. japonica OX=39947 GN=ZHD1 PE=2 SV=1
	c120066.graph_c1	12.18	11.19	31.91	28.88	1.28285e-05	1.36009	up	WRKY DNA -binding domain	Probable WRKY transcription factor 75 OS=Arabidopsis thaliana OX=3702 GN=WRKY75 PE=2 SV=1
	c120305.graph_c0	1.98	1.52	12.27	9.83	3.65386e-05	2.31087	up	AP2 domain	Ethylene-responsive transcription factor RAP2-4 OS=Arabidopsis thaliana OX=3702 GN=RAP2-4 PE=1 SV=1
	c121125.graph_c0	33.81	37.19	11.49	13.28	6.48938e-08	-1.43387	down	AP2 domain	Ethylene-responsive transcription factor 4 OS=Nicotiana tabacum OX=4097 GN=ERF4 PE=1 SV=1
	c121324.graph_c0	2.68	3.9	9.03	10.4	0.0018707	1.47742	up	Transcriptional repressor, ovate	Transcription repressor OFP8 OS=Arabidopsis thaliana OX=3702 GN=OFP8 PE=1 SV=1
	c121437.graph_c0	22.22	20.87	1.46	1.93	9.26167e-29	-3.45046	down	AP2 domain	Ethylene-responsive transcription factor ERF061 OS=Arabidopsis thaliana OX=3702 GN=ERF061 PE=2 SV=1
	c121667.graph_c0	0.27	0.07	1.92	2.52	7.81288e-05	2.74879	up	Dof domain, zinc finger	Cyclic dof factor 3 OS=Arabidopsis thaliana OX=3702 GN=CDF3 PE=1 SV=2
	c121866.graph_c0	1.84	1.88	0	0.23	0.00219157	-2.49932	down	No apical meristem (NAM) protein	NAC domain-containing protein 14 OS=Arabidopsis thaliana OX=3702 GN=NAC014 PE=2 SV=1
	c122305.graph_c0	91.54	62.57	22.9	22.09	8.53926e-12	-1.68816	down	Myb-like DNA-binding domain;; Myb-like DNA-binding domain	Transcription factor AS1 OS=Arabidopsis thaliana OX=3702 GN=AS1 PE=1 SV=1
	c122770.graph_c1	31.74	24.46	8.98	12.03	9.89665e-05	-1.32353	down	No apical meristem (NAM) protein	NAC domain-containing protein 22 OS=Oryza sativa subsp. japonica OX=39947 GN=NAC022 PE=2 SV=1
	c123882.graph_c0	33.16	49.87	9.57	10.58	2.04832e-12	-1.9733	down	SRF-type transcription factor (DNA-binding and dimerisation domain);; K-box region	MADS-box protein JOINTLESS OS=Solanum lycopersicum OX=4081 GN=J PE=1 SV=1
	c123932.graph_c0	3.67	3.55	8.38	8.82	0.00992895	1.19347	up	C2H2-type zinc finger;; C2H2-type zinc finger;; Zinc-finger double-stranded RNA-binding	Zinc finger protein ZAT5 OS=Arabidopsis thaliana OX=3702 GN=ZAT5 PE=2 SV=1
	c123962.graph_c2	6.01	4.8	16.13	17.34	0.00031004	1.57554	up	Myb-like DNA-binding domain;; Myb-like DNA-binding domain;; Transmembrane glycoprotein	Transcription factor DIVARICATA OS=Antirrhinum majus OX=4151 GN=DIVARICATA PE=2 SV=1
	c124935.graph_c0	25.62	36.68	11.23	11.56	5.63511e-06	-1.34912	down	AP2 domain	Pathogenesis-related genes transcriptional activator PTI6 OS=Solanum lycopersicum OX=4081 GN=PTI6 PE=2 SV=1
	c125319.graph_c0	3.19	1.37	0.31	0.35	0.00226436	-2.03976	down	Auxin response factor;; B3 DNA binding domain;; AUX/IAA family	Auxin response factor 5 OS=Arabidopsis thaliana OX=3702 GN=ARF5 PE=1 SV=3
	c126237.graph_c0	3.63	8.67	1.34	0.81	0.00476903	-1.97652	down	Myb-like DNA-binding domain;; Myb-like DNA-binding domain	Transcription factor MYB4 OS=Oryza sativa subsp. japonica OX=39947 GN=MYB4 PE=2 SV=2
	c126630.graph_c1	14.15	14.31	6.01	5.29	0.000150911	-1.19752	down	WRKY DNA -binding domain	Probable WRKY transcription factor 30 OS=Arabidopsis thaliana OX=3702 GN=WRKY30 PE=2 SV=1
	c126703.graph_c0	6.54	6.55	1.2	0.74	1.39699e-09	-2.515	down	WRKY DNA -binding domain	Probable WRKY transcription factor 72 OS=Arabidopsis thaliana OX=3702 GN=WRKY72 PE=2 SV=1
	c127038.graph_c0	3.59	3.83	21.14	25.2	4.08095e-16	2.54887	up	GRAS domain family	Scarecrow-like protein 15 OS=Arabidopsis thaliana OX=3702 GN=SCL15 PE=1 SV=3
	c127271.graph_c0	4.57	4.57	1.04	0.35	0.00305946	-2.03015	down	Homeobox domain	Homeobox-leucine zipper protein HOX9 OS=Oryza sativa subsp. japonica OX=39947 GN=HOX9 PE=2 SV=1
	c127496.graph_c0	7.26	5.05	17.82	14.69	0.000619099	1.22397	up	Myb-like DNA-binding domain	Transcription activator GLK1 OS=Arabidopsis thaliana OX=3702 GN=GLK1 PE=1 SV=2
	c127625.graph_c1	5.93	10.23	40.78	42.61	0.000359046	2.16513	up	No apical meristem (NAM) protein	NAC domain-containing protein 2 OS=Arabidopsis thaliana OX=3702 GN=NAC002 PE=2 SV=2
	c127625.graph_c2	21.69	23.59	99.59	120.95	2.06027e-31	2.27158	up	No apical meristem (NAM) protein	NAC domain-containing protein 2 OS=Arabidopsis thaliana OX=3702 GN=NAC002 PE=2 SV=2
	c127724.graph_c0	19.24	14.35	7.17	5.99	7.94323e-06	-1.29764	down	GRAS domain family	Scarecrow-like protein 32 OS=Arabidopsis thaliana OX=3702 GN=SCL32 PE=1 SV=1
	c127807.graph_c1	17.03	22.25	63.23	66.94	1.75668e-20	1.7184	up	TCP family transcription factor	Transcription factor TCP13 OS=Arabidopsis thaliana OX=3702 GN=TCP13 PE=1 SV=1
	c127888.graph_c3	172.74	182.49	63.21	62.96	2.14792e-20	-1.46819	down	--	Transcription factor MYB1R1 OS=Solanum tuberosum OX=4113 PE=2 SV=1
	c128284.graph_c0	15.41	18.97	42.48	40.03	7.70533e-06	1.12803	up	AP2 domain	Floral homeotic protein APETALA 2 OS=Arabidopsis thaliana OX=3702 GN=AP2 PE=1 SV=1
	c128433.graph_c0	155.15	136.42	63.26	59.12	6.15943e-12	-1.2191	down	Ethylene insensitive 3	Protein ETHYLENE INSENSITIVE 3 OS=Arabidopsis thaliana OX=3702 GN=EIN3 PE=1 SV=1
	c128680.graph_c0	6.27	12.16	33.42	40.41	1.81538e-12	2.20799	up	Myb-like DNA-binding domain;; Myb-like DNA-binding domain;; Myb-like DNA-binding domain	Transcription factor MYB48 OS=Arabidopsis thaliana OX=3702 GN=MYB48 PE=2 SV=1
	c129025.graph_c1	7.21	8.44	18.99	14.78	7.28246e-05	1.11012	up	Helix-loop-helix DNA-binding domain	Transcription factor ICE1 OS=Arabidopsis thaliana OX=3702 GN=SCRM PE=1 SV=1
	c129131.graph_c0	83.47	95.96	31.73	35.76	1.43918e-14	-1.55733	down	AP2 domain	Ethylene-responsive transcription factor 2 OS=Nicotiana sylvestris OX=4096 GN=ERF2 PE=2 SV=1
	c129225.graph_c0	6.31	8.51	28.88	20.15	5.31707e-09	1.68939	up	Dof domain, zinc finger	Cyclic dof factor 2 OS=Arabidopsis thaliana OX=3702 GN=CDF2 PE=1 SV=2
	c129225.graph_c1	6.22	5.88	23.12	17.34	0.00105275	1.73534	up	--	Cyclic dof factor 2 OS=Arabidopsis thaliana OX=3702 GN=CDF2 PE=1 SV=2
	c129926.graph_c2	50.54	23.4	12	15.26	0.00651027	-1.334	down	--	Protein SENSITIVE TO PROTON RHIZOTOXICITY 2 OS=Arabidopsis thaliana OX=3702 GN=STOP2 PE=2 SV=1
	c130027.graph_c0	166.37	102.33	39.09	37.94	3.14736e-10	-1.65536	down	--	LOB domain-containing protein 38 OS=Arabidopsis thaliana OX=3702 GN=LBD38 PE=1 SV=1
	c130256.graph_c1	21.8	29.16	12.61	9.68	0.00805467	-1.07252	down	AP2 domain	Floral homeotic protein APETALA 2 OS=Arabidopsis thaliana OX=3702 GN=AP2 PE=1 SV=1
	c130497.graph_c0	23.4	27.34	8.25	10.05	1.51775e-06	-1.37965	down	AP2 domain	Pathogenesis-related genes transcriptional activator PTI6 OS=Solanum lycopersicum OX=4081 GN=PTI6 PE=2 SV=1
	c130708.graph_c0	2.68	4.23	9.87	12.25	2.2349e-05	1.61776	up	No apical meristem (NAM) protein	NAC domain-containing protein 72 OS=Arabidopsis thaliana OX=3702 GN=NAC072 PE=2 SV=1
	c130882.graph_c1	29.45	14.92	5.21	5.34	0.0054973	-1.7595	down	AP2 domain	Ethylene-responsive transcription factor ERF054 OS=Arabidopsis thaliana OX=3702 GN=ERF054 PE=2 SV=1
	c130950.graph_c0	102.74	113.39	32.99	29.25	9.63322e-28	-1.87321	down	Myb-like DNA-binding domain	Myb family transcription factor EFM OS=Arabidopsis thaliana OX=3702 GN=EFM PE=1 SV=2
	c131126.graph_c2	42.91	52	19.55	19.71	0.000531134	-1.15269	down	No apical meristem (NAM) protein	NAC domain-containing protein 22 OS=Oryza sativa subsp. japonica OX=39947 GN=NAC022 PE=2 SV=1
	c131281.graph_c0	4.17	4.3	9.13	10.83	0.000238685	1.26656	up	WRC;; QLQ	Growth-regulating factor 6 OS=Oryza sativa subsp. japonica OX=39947 GN=GRF6 PE=2 SV=2
	c131308.graph_c1	48.15	50.84	251.83	232.96	4.56156e-55	2.37638	up	Myb/SANT-like DNA-binding domain;; CCT motif	Zinc finger protein CONSTANS-LIKE 2 OS=Arabidopsis thaliana OX=3702 GN=COL2 PE=1 SV=1
	c131462.graph_c2	0.88	1.36	5.54	3.27	0.008565	2.00173	up	SBP domain	Squamosa promoter-binding-like protein 16 OS=Oryza sativa subsp. japonica OX=39947 GN=SPL16 PE=2 SV=1
	c131851.graph_c0	21.4	28.7	76.65	76.96	2.23067e-22	1.77867	up	Dof domain, zinc finger	Cyclic dof factor 3 OS=Arabidopsis thaliana OX=3702 GN=CDF3 PE=1 SV=2
	c132024.graph_c1	34.82	20.99	4.52	4.22	1.33369e-20	-3.02573	down	Lateral organ boundaries (LOB) domain	LOB domain-containing protein 4 OS=Arabidopsis thaliana OX=3702 GN=LBD4 PE=1 SV=1
	c132270.graph_c1	32	30.96	62.41	64.46	1.68894e-07	1.01961	up	BES1/BZR1 plant transcription factor, N-terminal	BES1/BZR1 homolog protein 2 OS=Arabidopsis thaliana OX=3702 GN=BEH2 PE=1 SV=1
	c132298.graph_c0	0.15	0.8	3.59	3.43	0.000809202	2.30038	up	Helix-loop-helix DNA-binding domain	Transcription factor bHLH25 OS=Arabidopsis thaliana OX=3702 GN=BHLH25 PE=2 SV=2
	c132332.graph_c0	32.27	31.77	69.59	70.78	1.30781e-08	1.12464	up	Protein of unknown function, DUF573	Probable transcription factor At5g28040 OS=Arabidopsis thaliana OX=3702 GN=At5g28040 PE=1 SV=1
	c132606.graph_c0	9.94	10.87	3.27	3.02	0.00321308	-1.42252	down	GATA zinc finger	GATA transcription factor 6 OS=Arabidopsis thaliana OX=3702 GN=GATA6 PE=2 SV=1
	c132610.graph_c0	24.18	26.35	11.21	11.41	2.27545e-06	-1.10817	down	AP2 domain	Ethylene-responsive transcription factor ERF118 OS=Arabidopsis thaliana OX=3702 GN=ERF118 PE=2 SV=1
	c132934.graph_c1	55.73	69.15	18.24	17.3	1.02727e-19	-1.74894	down	--	--
	c133015.graph_c0	11.32	8.33	1.17	1.06	5.68891e-16	-2.98919	down	Helix-loop-helix DNA-binding domain	Transcription factor bHLH63 OS=Arabidopsis thaliana OX=3702 GN=BHLH63 PE=1 SV=1
	c133512.graph_c4	6.13	8.01	15.07	13.49	0.000194591	1.01278	up	Myb-like DNA-binding domain;; Myb-like DNA-binding domain	Transcription factor GAMYB OS=Oryza sativa subsp. indica OX=39946 GN=GAM1 PE=2 SV=1
	c133850.graph_c2	23.68	29.18	57.01	55.98	1.05732e-09	1.11009	up	B3 DNA binding domain;; B3 DNA binding domain	B3 domain-containing transcription factor VRN1 OS=Arabidopsis thaliana OX=3702 GN=VRN1 PE=1 SV=1
	c133936.graph_c0	223.34	234.16	79.54	86.39	2.80107e-17	-1.40497	down	--	Histone deacetylase HDT1 OS=Arabidopsis thaliana OX=3702 GN=HDT1 PE=1 SV=1
	c134112.graph_c0	25.53	36.98	83.18	55.14	1.44316e-07	1.22411	up	No apical meristem (NAM) protein	NAC transcription factor 29 OS=Arabidopsis thaliana OX=3702 GN=NAC029 PE=2 SV=1
	c134180.graph_c2	38.04	42.77	11.42	8.84	1.44603e-24	-2.15907	down	No apical meristem (NAM) protein	NAC domain-containing protein 35 OS=Arabidopsis thaliana OX=3702 GN=NAC035 PE=1 SV=2
	c134264.graph_c1	7.67	12.7	3.45	3.69	0.00304694	-1.34439	down	SBP domain	Squamosa promoter-binding-like protein 8 OS=Arabidopsis thaliana OX=3702 GN=SPL8 PE=1 SV=2
	c134552.graph_c0	19.82	27.69	52.94	42.63	1.45596e-05	1.00314	up	B3 DNA binding domain	B3 domain-containing protein At5g42700 OS=Arabidopsis thaliana OX=3702 GN=At5g42700 PE=2 SV=2
	c134566.graph_c2	6.32	4.25	12.71	11.61	0.00376684	1.16773	up	GRAS domain family	Scarecrow-like protein 14 OS=Arabidopsis thaliana OX=3702 GN=SCL14 PE=2 SV=2
	c134625.graph_c1	14.91	15.78	53.44	51.27	2.48092e-23	1.78239	up	Response regulator receiver domain	Two-component response regulator-like APRR2 OS=Arabidopsis thaliana OX=3702 GN=APRR2 PE=2 SV=2
	c134628.graph_c0	4.66	5.22	11.71	15.55	1.04541e-05	1.43437	up	bZIP transcription factor;; Basic region leucine zipper	ABSCISIC ACID-INSENSITIVE 5-like protein 5 OS=Arabidopsis thaliana OX=3702 GN=ABF2 PE=1 SV=1
	c134632.graph_c0	151.29	188.89	63.04	61.02	2.07996e-16	-1.40542	down	Histone-like transcription factor (CBF/NF-Y) and archaeal histone	Nuclear transcription factor Y subunit B-3 OS=Arabidopsis thaliana OX=3702 GN=NFYB3 PE=1 SV=1
	c134684.graph_c1	9.3	6.27	0.49	1.2	0.000472519	-2.42122	down	B3 DNA binding domain	B3 domain-containing protein Os04g0386900 OS=Oryza sativa subsp. japonica OX=39947 GN=Os04g0386900 PE=2 SV=3
	c135054.graph_c1	78.24	85.28	30.32	31.4	3.67942e-16	-1.36228	down	B3 DNA binding domain;; Senescence regulator	B3 domain-containing protein Os03g0120900 OS=Oryza sativa subsp. japonica OX=39947 GN=Os03g0120900 PE=2 SV=1
	c135316.graph_c2	3.81	6.16	15.43	14.48	9.58554e-07	1.67242	up	Homeobox domain;; Homeobox associated leucine zipper;; Homeobox KN domain	Homeobox-leucine zipper protein ATHB-7 OS=Arabidopsis thaliana OX=3702 GN=ATHB-7 PE=1 SV=2
	c135547.graph_c1	75.85	50.22	13.41	9.78	5.0952e-17	-2.35738	down	WRKY DNA -binding domain	Probable WRKY transcription factor 70 OS=Arabidopsis thaliana OX=3702 GN=WRKY70 PE=2 SV=1
	c135722.graph_c1	8.17	8.1	26.83	20.13	5.65304e-09	1.60117	up	WRC;; QLQ	Growth-regulating factor 4 OS=Oryza sativa subsp. japonica OX=39947 GN=GRF4 PE=2 SV=1
	c136025.graph_c0	19.53	24.51	67.85	61.89	1.75668e-20	1.55319	up	Auxin response factor;; B3 DNA binding domain;; AUX/IAA family	Auxin response factor 9 OS=Arabidopsis thaliana OX=3702 GN=ARF9 PE=1 SV=1
	c136583.graph_c0	34.26	37.81	4.45	8.05	2.02345e-13	-2.01704	down	Myb-like DNA-binding domain	Transcription factor LUX OS=Arabidopsis thaliana OX=3702 GN=LUX PE=1 SV=1
	c136598.graph_c0	52.39	39.14	11.56	14.8	1.57051e-08	-1.68687	down	alpha/beta hydrolase fold;; Homeobox domain;; Homeobox associated leucine zipper;; HD-ZIP protein N terminus	Probable carboxylesterase 8 OS=Arabidopsis thaliana OX=3702 GN=CXE8 PE=2 SV=1
	c136711.graph_c0	9.94	14.74	4.35	4.1	0.00291298	-1.19762	down	No apical meristem (NAM) protein	NAC domain-containing protein 102 OS=Arabidopsis thaliana OX=3702 GN=NAC102 PE=1 SV=1
	c137055.graph_c1	9.46	15.45	42.44	39.01	1.06849e-10	1.69997	up	TCP family transcription factor	Transcription factor TCP14 OS=Arabidopsis thaliana OX=3702 GN=TCP14 PE=1 SV=1
	c137225.graph_c0	6.7	5.84	15.95	17.13	1.00078e-08	1.45366	up	Basic region leucine zipper;; bZIP transcription factor	Basic leucine zipper 24 OS=Arabidopsis thaliana OX=3702 GN=BZIP24 PE=1 SV=1
	c137277.graph_c0	10.37	7.42	1.31	1.5	0.000736086	-1.8664	down	Myb-like DNA-binding domain;; Myb-like DNA-binding domain	Myb-related protein 308 OS=Antirrhinum majus OX=4151 GN=MYB308 PE=2 SV=1
	c137299.graph_c0	0.87	1.76	76.22	55.45	9.5483e-120	5.49404	up	Myb-like DNA-binding domain	Protein REVEILLE 1 OS=Arabidopsis thaliana OX=3702 GN=RVE1 PE=2 SV=1
	c137879.graph_c0	1.64	2.69	8.3	5.99	0.00575104	1.66734	up	Homeobox domain;; Homeobox KN domain	Homeobox-leucine zipper protein HOX4 OS=Oryza sativa subsp. japonica OX=39947 GN=HOX4 PE=1 SV=1
	c138129.graph_c0	14.91	19.88	49.83	50.42	1.27174e-13	1.50057	up	Helix-loop-helix DNA-binding domain	Transcription factor bHLH130 OS=Arabidopsis thaliana OX=3702 GN=BHLH130 PE=1 SV=1
	c138522.graph_c0	3.14	3.36	22.81	26.97	6.77156e-15	2.79369	up	GRAS domain family	Scarecrow-like protein 15 OS=Arabidopsis thaliana OX=3702 GN=SCL15 PE=1 SV=3
	c138597.graph_c0	4.46	4.4	0.14	0.19	1.70459e-07	-3.43419	down	AP2 domain	Ethylene-responsive transcription factor 6 OS=Arabidopsis thaliana OX=3702 GN=ERF6 PE=2 SV=2
	c138663.graph_c1	28.37	43.19	15.84	12.91	1.85344e-06	-1.28701	down	Myb-like DNA-binding domain;; Myb-like DNA-binding domain	Transcription repressor MYB4 OS=Arabidopsis thaliana OX=3702 GN=MYB4 PE=1 SV=1
	c138806.graph_c0	40.13	34.23	74.57	90.97	4.08101e-05	1.19602	up	--	Ethylene-responsive transcription factor RAP2-3 OS=Arabidopsis thaliana OX=3702 GN=RAP2-3 PE=1 SV=2
	c138967.graph_c1	17.15	16.01	38.38	41.75	4.39303e-10	1.27399	up	Response regulator receiver domain;; Myb-like DNA-binding domain	Two-component response regulator ARR2 OS=Arabidopsis thaliana OX=3702 GN=ARR2 PE=1 SV=1
	c139021.graph_c1	14.22	15.49	32.91	30.21	3.84808e-07	1.12224	up	WRKY DNA -binding domain	Probable WRKY transcription factor 32 OS=Arabidopsis thaliana OX=3702 GN=WRKY32 PE=2 SV=1
	c139116.graph_c1	2.95	3.66	31.23	20.82	2.89911e-12	2.70298	up	Dof domain, zinc finger	Cyclic dof factor 2 OS=Arabidopsis thaliana OX=3702 GN=CDF2 PE=1 SV=2
	c139366.graph_c0	13.75	8.51	2.78	2.03	0.000141082	-1.93824	down	Myb-like DNA-binding domain;; Myb-like DNA-binding domain	Transcription factor MYB3 OS=Arabidopsis thaliana OX=3702 GN=MYB3 PE=1 SV=1
	c139402.graph_c0	26.16	25.03	47.55	40.79	4.58562e-09	1.32567	up	No apical meristem (NAM) protein;; RNA polymerase II-binding domain.	NAC domain-containing protein 100 OS=Arabidopsis thaliana OX=3702 GN=NAC100 PE=2 SV=1
	c140097.graph_c0	0.9	1.97	26.96	29.24	7.03151e-26	3.9989	up	Dof domain, zinc finger	Cyclic dof factor 2 OS=Arabidopsis thaliana OX=3702 GN=CDF2 PE=1 SV=2
	c140097.graph_c4	20.18	33.1	6.59	7.55	3.68273e-07	-1.78414	down	Helix-loop-helix DNA-binding domain	Transcription factor bHLH162 OS=Arabidopsis thaliana OX=3702 GN=BHLH162 PE=1 SV=1
	c140309.graph_c0	7.07	9.2	2.66	2.91	9.31455e-05	-1.41255	down	Tesmin/TSO1-like CXC domain, cysteine-rich domain	Protein tesmin/TSO1-like CXC 5 OS=Arabidopsis thaliana OX=3702 GN=TCX5 PE=1 SV=1
	c140429.graph_c0	63.66	103.22	13.53	9.5	4.58889e-36	-2.82263	down	B-box zinc finger;; CCT motif	Zinc finger protein CONSTANS-LIKE 16 OS=Arabidopsis thaliana OX=3702 GN=COL16 PE=1 SV=2
	c140623.graph_c0	0.66	2.27	7.64	7.37	4.33805e-05	2.29232	up	Myb-like DNA-binding domain	Transcription factor RADIALIS OS=Antirrhinum majus OX=4151 GN=RAD PE=1 SV=1
	c140820.graph_c0	3.78	6.46	24.43	29.17	2.49761e-08	2.22115	up	Myb-like DNA-binding domain	Protein RADIALIS-like 3 OS=Arabidopsis thaliana OX=3702 GN=RL3 PE=2 SV=1
	c140877.graph_c1	13.84	16.2	3.54	6.57	1.87011e-06	-1.79162	down	AP2 domain	Ethylene-responsive transcription factor 12 OS=Arabidopsis thaliana OX=3702 GN=ERF12 PE=1 SV=1
	c140908.graph_c0	85.75	70.45	33.9	36.96	1.25538e-06	-1.06034	down	Calcineurin-like phosphoesterase;; Zinc-finger double-stranded RNA-binding;; Zinc-finger of C2H2 type	Probable inactive purple acid phosphatase 29 OS=Arabidopsis thaliana OX=3702 GN=PAP29 PE=2 SV=1
	c141003.graph_c0	79.13	87.18	165.75	156.74	2.43912e-13	1.06756	up	Helix-loop-helix DNA-binding domain	Transcription factor PIF3 OS=Arabidopsis thaliana OX=3702 GN=PIF3 PE=1 SV=1
	c141545.graph_c0	19.05	20.4	3.05	4.2	3.76391e-14	-2.21546	down	Tesmin/TSO1-like CXC domain, cysteine-rich domain	CRC domain-containing protein TSO1 OS=Arabidopsis thaliana OX=3702 GN=TSO1 PE=1 SV=1
	c141608.graph_c0	19.4	23.22	37.34	35.38	1.1241e-15	1.39171	up	MatE;; Polysaccharide biosynthesis C-terminal domain;; AP2 domain	Protein DETOXIFICATION 44, chloroplastic OS=Arabidopsis thaliana OX=3702 GN=DTX44 PE=2 SV=1
	c141626.graph_c1	25.98	38.85	13.12	15.42	1.39852e-10	-1.52078	down	Dof domain, zinc finger	Dof zinc finger protein DOF3.7 OS=Arabidopsis thaliana OX=3702 GN=DOF3.7 PE=1 SV=2
	c141777.graph_c0	49.7	51.91	21.81	25.94	9.53977e-07	-1.05432	down	K-box region;; SRF-type transcription factor (DNA-binding and dimerisation domain)	MADS-box protein SOC1 OS=Arabidopsis thaliana OX=3702 GN=SOC1 PE=1 SV=1
	c142235.graph_c0	7.07	19.34	50.55	47.11	0.00027354	1.39107	up	AP2 domain	Dehydration-responsive element-binding protein 1C OS=Arabidopsis thaliana OX=3702 GN=DREB1C PE=2 SV=2
	c142502.graph_c1	6.59	6.64	2.42	2.28	8.69529e-06	-1.1696	down	Reverse transcriptase (RNA-dependent DNA polymerase);; Domain of unknown function (DUF4283);; RNA recognition motif. (a.k.a. RRM, RBD, or RNP domain);; GATA zinc finger;; zinc-binding in reverse transcriptase	GATA transcription factor 9 OS=Arabidopsis thaliana OX=3702 GN=GATA9 PE=2 SV=1
	c142792.graph_c0	9.32	13.41	25.39	24.55	0.000394922	1.15686	up	B3 DNA binding domain	Auxin response factor 4 OS=Arabidopsis thaliana OX=3702 GN=ARF4 PE=1 SV=1
	c143172.graph_c0	16.24	22.58	42.82	42.84	1.19129e-05	1.16172	up	RWP-RK domain	Protein NLP6 OS=Arabidopsis thaliana OX=3702 GN=NLP6 PE=2 SV=2
	c143182.graph_c1	13.69	13.99	54.04	51.5	3.11914e-33	1.92068	up	POT family;; POT family	Protein NRT1/ PTR FAMILY 5.2 OS=Arabidopsis thaliana OX=3702 GN=NPF5.2 PE=2 SV=1
	c143787.graph_c2	108.5	79.9	39.63	46.83	4.04041e-05	-1.06619	down	WRKY DNA -binding domain;; Plant zinc cluster domain	Probable WRKY transcription factor 11 OS=Arabidopsis thaliana OX=3702 GN=WRKY11 PE=2 SV=2
	c144152.graph_c2	27.79	25.19	99.81	78.26	4.67078e-19	1.73382	up	WRKY DNA -binding domain	Probable WRKY transcription factor 31 OS=Arabidopsis thaliana OX=3702 GN=WRKY31 PE=2 SV=1
	c144306.graph_c0	45.01	59.9	115.62	113.78	4.08815e-11	1.20325	up	Myb-like DNA-binding domain	Protein REVEILLE 8 OS=Arabidopsis thaliana OX=3702 GN=RVE8 PE=2 SV=1
	c144444.graph_c0	17.27	22.76	2.77	3.18	1.41492e-26	-2.64451	down	CCAAT-binding transcription factor (CBF-B/NF-YA) subunit B	Nuclear transcription factor Y subunit A-3 OS=Arabidopsis thaliana OX=3702 GN=NFYA3 PE=2 SV=2
	c144577.graph_c1	5.49	9.69	29.7	24.77	1.01103e-14	1.82793	up	Myb-like DNA-binding domain	Protein CCA1 OS=Arabidopsis thaliana OX=3702 GN=CCA1 PE=1 SV=1
	c77829.graph_c1	2.92	4.33	0	0	0.00333925	-2.57244	down	Helix-loop-helix DNA-binding domain	Transcription factor MYC2 OS=Arabidopsis thaliana OX=3702 GN=MYC2 PE=1 SV=2
	c88089.graph_c0	0.13	0.24	4.07	3.95	0.00220899	2.55128	up	AP2 domain	Ethylene-responsive transcription factor ERF062 OS=Arabidopsis thaliana OX=3702 GN=ERF062 PE=2 SV=1
	Table S3 The details of transcription factor (TF) genes in the A_C treatment
	#ID	A2_FPKM	A3_FPKM	C1_FPKM	C3_FPKM	FDR	log2FC	regulated	Pfam_annotation	Swissprot_annotation
	c100571.graph_c0	70.38	48.46	7.48	4.62	9.99499e-17	-3.19183	down	Lateral organ boundaries (LOB) domain	LOB domain-containing protein 21 OS=Arabidopsis thaliana OX=3702 GN=LBD21 PE=2 SV=1
	c103804.graph_c1	29.89	24.91	66.87	61.34	7.43334e-08	1.40281	up	bZIP transcription factor;; Basic region leucine zipper	bZIP transcription factor 11 OS=Arabidopsis thaliana OX=3702 GN=BZIP11 PE=1 SV=1
	c108021.graph_c0	0.18	0.26	3.15	2.51	0.00715465	2.85747	up	AP2 domain	Ethylene-responsive transcription factor 2 OS=Nicotiana sylvestris OX=4096 GN=ERF2 PE=2 SV=1
	c108244.graph_c0	11.13	13.25	95.67	116.64	1.40141e-38	3.28249	up	AP2 domain	Ethylene-responsive transcription factor 4 OS=Nicotiana sylvestris OX=4096 GN=ERF4 PE=2 SV=1
	c109726.graph_c2	0.23	0.8	13.09	9.78	2.33581e-12	4.21851	up	Lateral organ boundaries (LOB) domain	LOB domain-containing protein 1 OS=Arabidopsis thaliana OX=3702 GN=LBD1 PE=2 SV=1
	c112586.graph_c1	15.49	16.21	59.21	65.53	1.90394e-16	2.15263	up	YABBY protein;; HMG-box domain	Axial regulator YABBY 1 OS=Arabidopsis thaliana OX=3702 GN=YAB1 PE=1 SV=1
	c113215.graph_c0	109.94	96.39	20.26	22.55	3.24457e-14	-1.91279	down	bZIP transcription factor	Protein FD OS=Arabidopsis thaliana OX=3702 GN=FD PE=1 SV=1
	c113230.graph_c0	103.62	93.53	184.56	168.63	2.26338e-07	1.03155	up	CCT motif;; B-box zinc finger	Zinc finger protein CONSTANS-LIKE 5 OS=Arabidopsis thaliana OX=3702 GN=COL5 PE=2 SV=2
	c113351.graph_c0	18.48	25.12	49.62	59.09	1.20885e-05	1.51083	up	'Cold-shock' DNA-binding domain;; Zinc knuckle;; Ribonuclease B OB domain	Glycine-rich protein 2 OS=Nicotiana sylvestris OX=4096 GN=GRP-2 PE=2 SV=1
	c113518.graph_c0	62.33	53.6	104.17	107.82	1.2128e-05	1.05978	up	AP2 domain	Ethylene-responsive transcription factor ERF008 OS=Arabidopsis thaliana OX=3702 GN=ERF008 PE=2 SV=1
	c113586.graph_c1	21.26	24.79	62.81	74.32	8.75166e-08	1.75635	up	GRAS domain family	Scarecrow-like protein 14 OS=Arabidopsis thaliana OX=3702 GN=SCL14 PE=2 SV=2
	c113908.graph_c0	42.75	44.03	85.4	69.57	6.5361e-06	1.03031	up	Myb-like DNA-binding domain	Transcription factor LUX OS=Arabidopsis thaliana OX=3702 GN=LUX PE=1 SV=1
	c114340.graph_c0	0	0.03	0.14	1.58	0.00446337	3.31829	up	Zinc-finger double domain;; Zinc finger, C2H2 type	Lysine-specific demethylase SE14 OS=Oryza sativa subsp. japonica OX=39947 GN=SE14 PE=3 SV=2
	c115179.graph_c0	5.44	8.99	1.42	1.25	0.00343399	-2.03336	down	No apical meristem (NAM) protein;; No apical meristem (NAM) protein	NAC domain-containing protein 41 OS=Arabidopsis thaliana OX=3702 GN=NAC041 PE=2 SV=1
	c115773.graph_c0	0	0.12	4.18	0.75	0.000814736	3.57172	up	GRAS domain family	DELLA protein GAI1 OS=Vitis vinifera OX=29760 GN=GAI1 PE=2 SV=1
	c115773.graph_c1	0	0	5.7	2.95	1.73769e-09	5.44964	up	GRAS domain family	DELLA protein GAI OS=Solanum lycopersicum OX=4081 GN=GAI PE=2 SV=1
	c115976.graph_c0	2.61	4.98	179.54	127.94	1.24045e-35	5.28788	up	bZIP transcription factor;; Basic region leucine zipper	Probable bifunctional TENA-E protein OS=Glycine max OX=3847 GN=TENA_E PE=2 SV=1
	c117452.graph_c0	13.72	8.73	3.76	1.21	0.00279591	-1.92907	down	MYB-CC type transfactor, LHEQLE motif;; Myb-like DNA-binding domain	Protein PHR1-LIKE 2 OS=Arabidopsis thaliana OX=3702 GN=PHL2 PE=1 SV=1
	c118112.graph_c0	14.03	23.04	75.73	94.63	4.58401e-22	2.38341	up	Myb-like DNA-binding domain;; Myb-like DNA-binding domain	Transcription factor MYB73 OS=Arabidopsis thaliana OX=3702 GN=MYB73 PE=1 SV=1
	c118195.graph_c0	8.19	7.53	1.22	0.18	0.000846689	-2.77378	down	Lateral organ boundaries (LOB) domain	LOB domain-containing protein 1 OS=Arabidopsis thaliana OX=3702 GN=LBD1 PE=2 SV=1
	c118255.graph_c0	0.99	1.22	5.83	3.78	0.00061195	2.42576	up	Lateral organ boundaries (LOB) domain	LOB domain-containing protein 41 OS=Arabidopsis thaliana OX=3702 GN=LBD41 PE=2 SV=1
	c118308.graph_c1	84.9	100.16	4.87	4.89	6.93303e-62	-4.63951	down	Myb-like DNA-binding domain;; Myb-like DNA-binding domain	Transcription repressor MYB4 OS=Arabidopsis thaliana OX=3702 GN=MYB4 PE=1 SV=1
	c118406.graph_c0	10.21	4.43	0.18	0	5.02995e-07	-4.45602	down	Lateral organ boundaries (LOB) domain	LOB domain-containing protein 39 OS=Arabidopsis thaliana OX=3702 GN=LBD39 PE=2 SV=1
	c118474.graph_c0	0	0	0.39	1.68	0.000163144	4.06284	up	Fungal Zn(2)-Cys(6) binuclear cluster domain	--
	c118801.graph_c0	8.7	14.65	235.27	165.72	7.4513e-56	4.2364	up	C2H2-type zinc finger;; C2H2-type zinc finger;; Zinc-finger double-stranded RNA-binding	Zinc finger protein ZAT11 OS=Arabidopsis thaliana OX=3702 GN=ZAT11 PE=2 SV=1
	c119501.graph_c0	32.51	12.7	3.75	2.39	1.04179e-05	-2.5378	down	Helix-loop-helix DNA-binding domain	Transcription factor bHLH162 OS=Arabidopsis thaliana OX=3702 GN=BHLH162 PE=1 SV=1
	c119756.graph_c0	16.95	13.68	58.7	54.8	1.30522e-16	2.06206	up	GATA zinc finger	GATA transcription factor 5 OS=Arabidopsis thaliana OX=3702 GN=GATA5 PE=2 SV=1
	c119881.graph_c1	12.49	15.86	3.2	1.95	0.000300207	-2.10467	down	B3 DNA binding domain	Putative B3 domain-containing protein At5g66980 OS=Arabidopsis thaliana OX=3702 GN=At5g66980 PE=1 SV=1
	c120066.graph_c1	12.18	11.19	29.37	21.42	0.00223218	1.28318	up	WRKY DNA -binding domain	Probable WRKY transcription factor 75 OS=Arabidopsis thaliana OX=3702 GN=WRKY75 PE=2 SV=1
	c120336.graph_c0	0.51	1.33	3.5	6.61	0.00107024	2.36145	up	Myb-like DNA-binding domain;; Myb-like DNA-binding domain	Transcription factor MYB86 OS=Arabidopsis thaliana OX=3702 GN=MYB86 PE=2 SV=1
	c121125.graph_c0	33.81	37.19	198.48	209.58	7.51846e-56	2.71022	up	AP2 domain	Ethylene-responsive transcription factor 4 OS=Nicotiana tabacum OX=4097 GN=ERF4 PE=1 SV=1
	c121324.graph_c0	2.68	3.9	23.86	28.13	1.34713e-18	3.09346	up	Transcriptional repressor, ovate	Transcription repressor OFP8 OS=Arabidopsis thaliana OX=3702 GN=OFP8 PE=1 SV=1
	c121355.graph_c0	83.38	79.99	30.45	27.85	3.09428e-09	-1.26806	down	Myb-like DNA-binding domain	Transcription factor MYBS1 OS=Oryza sativa subsp. japonica OX=39947 GN=MYBS1 PE=1 SV=1
	c121596.graph_c0	0	0.06	0.36	4.32	0.000952457	3.65104	up	Basic region leucine zipper	--
	c121667.graph_c0	0.27	0.07	1.94	1.61	0.00293683	2.82485	up	Dof domain, zinc finger	Cyclic dof factor 3 OS=Arabidopsis thaliana OX=3702 GN=CDF3 PE=1 SV=2
	c122305.graph_c0	91.54	62.57	7.72	2.08	0.000392845	-3.10896	down	Myb-like DNA-binding domain;; Myb-like DNA-binding domain	Transcription factor AS1 OS=Arabidopsis thaliana OX=3702 GN=AS1 PE=1 SV=1
	c122402.graph_c0	0	0	0.08	1.34	0.00652944	3.294	up	HSF-type DNA-binding;; Response regulator receiver domain	Heat stress transcription factor A-1 OS=Oryza sativa subsp. japonica OX=39947 GN=HSFA1 PE=2 SV=1
	c122751.graph_c0	2.43	3.37	6.63	8.52	0.00272693	2.28954	up	B-box zinc finger	B-box zinc finger protein 21 OS=Arabidopsis thaliana OX=3702 GN=BBX21 PE=1 SV=1
	c122770.graph_c1	31.74	24.46	5.51	4.53	3.35427e-09	-2.21784	down	No apical meristem (NAM) protein	NAC domain-containing protein 22 OS=Oryza sativa subsp. japonica OX=39947 GN=NAC022 PE=2 SV=1
	c122864.graph_c0	3.92	2.56	25.91	36.55	8.46003e-24	3.44369	up	--	WRKY transcription factor WRKY76 OS=Oryza sativa subsp. indica OX=39946 GN=WRKY76 PE=2 SV=1
	c123277.graph_c3	47.58	52.94	100.97	96.37	6.33587e-06	1.18167	up	Tub family	Tubby-like F-box protein 8 OS=Oryza sativa subsp. japonica OX=39947 GN=TULP8 PE=2 SV=1
	c123397.graph_c0	3.04	2.54	13.79	10.73	1.40047e-07	2.23752	up	Myb-like DNA-binding domain;; Myb-like DNA-binding domain	Transcription factor MYB73 OS=Arabidopsis thaliana OX=3702 GN=MYB73 PE=1 SV=1
	c123853.graph_c0	88.27	96.42	228.32	209.41	1.90508e-17	1.44249	up	CCT motif;; B-box zinc finger	Zinc finger protein CONSTANS-LIKE 4 OS=Arabidopsis thaliana OX=3702 GN=COL4 PE=2 SV=2
	c123882.graph_c0	33.16	49.87	13.5	17.46	0.0017098	-1.13897	down	SRF-type transcription factor (DNA-binding and dimerisation domain);; K-box region	MADS-box protein JOINTLESS OS=Solanum lycopersicum OX=4081 GN=J PE=1 SV=1
	c124136.graph_c0	36.29	42.71	83.81	64.32	8.70008e-06	1.10006	up	bZIP transcription factor;; Basic region leucine zipper	bZIP transcription factor 53 OS=Arabidopsis thaliana OX=3702 GN=BZIP53 PE=1 SV=1
	c124163.graph_c1	14.99	12.92	4.89	3.16	0.000160014	-1.47161	down	MULE transposase domain;; FAR1 DNA-binding domain;; SWIM zinc finger	Protein FAR1-RELATED SEQUENCE 6 OS=Arabidopsis thaliana OX=3702 GN=FRS6 PE=2 SV=1
	c124619.graph_c0	0.09	0.17	61.93	29.78	2.91627e-32	7.34046	up	--	Ethylene-responsive transcription factor ABR1 OS=Arabidopsis thaliana OX=3702 GN=ABR1 PE=2 SV=1
	c124886.graph_c0	26.67	22.59	44.01	46.79	7.8739e-05	1.04769	up	--	Squamosa promoter-binding protein 1 OS=Antirrhinum majus OX=4151 GN=SBP1 PE=2 SV=1
	c124935.graph_c0	25.62	36.68	12.55	11.62	0.0022399	-1.11491	down	AP2 domain	Pathogenesis-related genes transcriptional activator PTI6 OS=Solanum lycopersicum OX=4081 GN=PTI6 PE=2 SV=1
	c125319.graph_c0	3.19	1.37	0.07	0.09	1.44619e-05	-3.64979	down	Auxin response factor;; B3 DNA binding domain;; AUX/IAA family	Auxin response factor 5 OS=Arabidopsis thaliana OX=3702 GN=ARF5 PE=1 SV=3
	c125710.graph_c1	25.57	25.71	12.3	11.03	0.00846583	-1.00873	down	K-box region;; SRF-type transcription factor (DNA-binding and dimerisation domain);; Septum formation topological specificity factor MinE	Floral homeotic protein AGAMOUS OS=Panax ginseng OX=4054 GN=AG2 PE=2 SV=1
	c125720.graph_c0	15.63	16.93	491.65	457.53	7.27494e-189	5.06904	up	C2H2-type zinc finger;; C2H2-type zinc finger;; Zinc-finger double-stranded RNA-binding	Zinc finger protein ZAT10 OS=Arabidopsis thaliana OX=3702 GN=ZAT10 PE=2 SV=1
	c125877.graph_c0	10.1	11.66	37.55	32.75	2.35938e-08	1.75997	up	--	NAC domain-containing protein 90 OS=Arabidopsis thaliana OX=3702 GN=NAC090 PE=1 SV=1
	c126302.graph_c0	43.09	44.29	13.19	8.14	7.59514e-07	-1.77405	down	Myb/SANT-like DNA-binding domain	Trihelix transcription factor ASIL2 OS=Arabidopsis thaliana OX=3702 GN=ASIL2 PE=1 SV=1
	c126703.graph_c0	6.54	6.55	1.55	1.63	0.000363159	-1.751	down	WRKY DNA -binding domain	Probable WRKY transcription factor 72 OS=Arabidopsis thaliana OX=3702 GN=WRKY72 PE=2 SV=1
	c126900.graph_c0	3.26	3.52	9.21	9.7	0.00128779	1.87058	up	--	Squamosa promoter-binding-like protein 2 OS=Oryza sativa subsp. japonica OX=39947 GN=SPL2 PE=2 SV=2
	c127038.graph_c0	3.59	3.83	22.51	21.03	1.40221e-14	2.67533	up	GRAS domain family	Scarecrow-like protein 15 OS=Arabidopsis thaliana OX=3702 GN=SCL15 PE=1 SV=3
	c127049.graph_c0	15.1	9.51	2.27	1.52	4.71223e-05	-2.05991	down	Helix-loop-helix DNA-binding domain	Transcription factor bHLH66 OS=Arabidopsis thaliana OX=3702 GN=BHLH66 PE=1 SV=1
	c127356.graph_c0	8.19	8.04	3.25	2.72	0.00302712	-1.21423	down	FAR1 DNA-binding domain;; MULE transposase domain;; SWIM zinc finger	Protein FAR1-RELATED SEQUENCE 5 OS=Arabidopsis thaliana OX=3702 GN=FRS5 PE=1 SV=1
	c127496.graph_c0	7.26	5.05	25.48	29.98	1.90842e-12	2.20711	up	Myb-like DNA-binding domain	Transcription activator GLK1 OS=Arabidopsis thaliana OX=3702 GN=GLK1 PE=1 SV=2
	c127544.graph_c1	3.81	2.52	17.95	14.19	6.8254e-06	2.62938	up	Myb-like DNA-binding domain;; Myb-like DNA-binding domain;; Myb-like DNA-binding domain	Myb-related protein 305 OS=Antirrhinum majus OX=4151 GN=MYB305 PE=2 SV=1
	c127617.graph_c0	7.18	4.67	21.64	18.43	4.83151e-05	1.74453	up	AP2 domain	Ethylene-responsive transcription factor ERF109 OS=Arabidopsis thaliana OX=3702 GN=ERF109 PE=1 SV=1
	c127625.graph_c1	5.93	10.23	82.35	73.98	6.21887e-09	3.27723	up	No apical meristem (NAM) protein	NAC domain-containing protein 2 OS=Arabidopsis thaliana OX=3702 GN=NAC002 PE=2 SV=2
	c127625.graph_c2	21.69	23.59	316.27	249.88	4.30824e-94	3.82145	up	No apical meristem (NAM) protein	NAC domain-containing protein 2 OS=Arabidopsis thaliana OX=3702 GN=NAC002 PE=2 SV=2
	c127724.graph_c0	19.24	14.35	5.43	5.36	2.70849e-05	-1.41777	down	GRAS domain family	Scarecrow-like protein 32 OS=Arabidopsis thaliana OX=3702 GN=SCL32 PE=1 SV=1
	c127807.graph_c1	17.03	22.25	51.55	40.68	1.23113e-09	1.41369	up	TCP family transcription factor	Transcription factor TCP13 OS=Arabidopsis thaliana OX=3702 GN=TCP13 PE=1 SV=1
	c127842.graph_c1	217.06	117.27	41.38	34.26	0.00376186	-1.82398	down	AP2 domain	Ethylene-responsive transcription factor ERF060 OS=Arabidopsis thaliana OX=3702 GN=ERF060 PE=2 SV=1
	c127982.graph_c2	19.51	26.35	46.45	49.65	2.09718e-06	1.17496	up	Zinc-finger double-stranded RNA-binding;; Zinc-finger of C2H2 type;; C2H2 type zinc-finger (2 copies)	DNAJ protein JJJ1 homolog OS=Arabidopsis thaliana OX=3702 GN=JJJ1 PE=1 SV=1
	c128167.graph_c5	2.31	3.11	20.64	10.68	2.66801e-05	2.52544	up	Dof domain, zinc finger	Cyclic dof factor 2 OS=Arabidopsis thaliana OX=3702 GN=CDF2 PE=1 SV=2
	c128207.graph_c2	24.82	22.03	7.67	5.7	4.83176e-05	-1.47414	down	PHD-finger;; Alfin	PHD finger protein ALFIN-LIKE 5 OS=Arabidopsis thaliana OX=3702 GN=AL5 PE=2 SV=1
	c128221.graph_c0	5.15	4.53	42.59	70.82	3.36942e-35	3.65943	up	AP2 domain	Ethylene-responsive transcription factor 4 OS=Nicotiana sylvestris OX=4096 GN=ERF4 PE=2 SV=1
	c128284.graph_c0	15.41	18.97	30.55	46.35	5.25522e-05	1.31666	up	AP2 domain	Floral homeotic protein APETALA 2 OS=Arabidopsis thaliana OX=3702 GN=AP2 PE=1 SV=1
	c128433.graph_c0	155.15	136.42	52.65	50.52	3.72223e-11	-1.29168	down	Ethylene insensitive 3	Protein ETHYLENE INSENSITIVE 3 OS=Arabidopsis thaliana OX=3702 GN=EIN3 PE=1 SV=1
	c128518.graph_c1	26.42	35.57	11.35	6.84	0.00132751	-1.33221	down	WRKY DNA -binding domain	Probable WRKY transcription factor 40 OS=Arabidopsis thaliana OX=3702 GN=WRKY40 PE=1 SV=1
	c128850.graph_c0	0	0	0.29	1.92	9.46011e-06	4.51986	up	Fungal specific transcription factor domain;; Fungal Zn(2)-Cys(6) binuclear cluster domain	--
	c129025.graph_c1	7.21	8.44	17.28	13.88	0.00046276	1.16904	up	Helix-loop-helix DNA-binding domain	Transcription factor ICE1 OS=Arabidopsis thaliana OX=3702 GN=SCRM PE=1 SV=1
	c129225.graph_c0	6.31	8.51	45.15	44.74	7.04872e-29	2.76821	up	Dof domain, zinc finger	Cyclic dof factor 2 OS=Arabidopsis thaliana OX=3702 GN=CDF2 PE=1 SV=2
	c129225.graph_c1	6.22	5.88	42.71	44.22	4.98383e-13	3.07977	up	--	Cyclic dof factor 2 OS=Arabidopsis thaliana OX=3702 GN=CDF2 PE=1 SV=2
	c129420.graph_c0	0	0	0.27	1.98	1.2354e-05	4.48287	up	Homeobox domain	--
	c129591.graph_c2	12.04	11.51	82.36	136.7	1.37585e-32	3.35011	up	B3 DNA binding domain	AP2/ERF and B3 domain-containing transcription factor RAV1 OS=Arabidopsis thaliana OX=3702 GN=RAV1 PE=1 SV=1
	c129685.graph_c1	146.64	134.15	804.34	1028.87	2.87868e-56	2.88042	up	Ankyrin repeat;; Ankyrin repeats (many copies);; Ankyrin repeats (3 copies);; Ankyrin repeat;; tRNA methyltransferase complex GCD14 subunit;; Methyltransferase domain;; Protein-L-isoaspartate(D-aspartate) O-methyltransferase (PCMT)	Zinc finger CCCH domain-containing protein 66 OS=Arabidopsis thaliana OX=3702 GN=At5g58620 PE=2 SV=1
	c130256.graph_c1	21.8	29.16	7.59	7.78	0.00102207	-1.48095	down	AP2 domain	Floral homeotic protein APETALA 2 OS=Arabidopsis thaliana OX=3702 GN=AP2 PE=1 SV=1
	c130285.graph_c0	47.39	49.14	91.17	90.78	1.11055e-09	1.15818	up	--	Transcription factor KUA1 OS=Arabidopsis thaliana OX=3702 GN=KUA1 PE=1 SV=1
	c130331.graph_c0	0.03	0.05	0.39	3.89	6.03139e-05	3.90071	up	Domain of unknown function (DUF3425);; Fungal Zn(2)-Cys(6) binuclear cluster domain	--
	c130473.graph_c0	6.01	7.6	14.62	14.44	3.74439e-10	2.22602	up	Helix-loop-helix DNA-binding domain	Transcription factor bHLH77 OS=Arabidopsis thaliana OX=3702 GN=BHLH77 PE=1 SV=1
	c130708.graph_c0	2.68	4.23	69.67	44.62	9.99271e-47	4.16436	up	No apical meristem (NAM) protein	NAC domain-containing protein 72 OS=Arabidopsis thaliana OX=3702 GN=NAC072 PE=2 SV=1
	c130841.graph_c1	0.24	0.67	10.35	10.27	1.88953e-27	4.49276	up	Myb-like DNA-binding domain;; Myb-like DNA-binding domain	Transcription factor MYB44 OS=Arabidopsis thaliana OX=3702 GN=MYB44 PE=1 SV=1
	c130885.graph_c1	82.46	92.8	162.96	162.13	6.25343e-14	1.20013	up	START domain;; Homeobox domain	Homeobox-leucine zipper protein ANTHOCYANINLESS 2 OS=Arabidopsis thaliana OX=3702 GN=ANL2 PE=2 SV=1
	c131078.graph_c4	102.88	86.96	151.74	166.72	4.8078e-10	1.2551	up	Zinc finger, C2H2 type;; Zinc-finger double-stranded RNA-binding	Protein indeterminate-domain 2 OS=Arabidopsis thaliana OX=3702 GN=IDD2 PE=1 SV=1
	c131126.graph_c2	42.91	52	17.9	16.26	0.0050942	-1.14402	down	No apical meristem (NAM) protein	NAC domain-containing protein 22 OS=Oryza sativa subsp. japonica OX=39947 GN=NAC022 PE=2 SV=1
	c131134.graph_c2	3.27	2.76	0.18	0	0.00554654	-3.11879	down	GATA zinc finger	GATA transcription factor 15 OS=Arabidopsis thaliana OX=3702 GN=GATA15 PE=2 SV=2
	c131308.graph_c1	48.15	50.84	402.42	442.18	5.32742e-101	3.31015	up	Myb/SANT-like DNA-binding domain;; CCT motif	Zinc finger protein CONSTANS-LIKE 2 OS=Arabidopsis thaliana OX=3702 GN=COL2 PE=1 SV=1
	c131851.graph_c0	21.4	28.7	117.59	98.42	2.76783e-35	2.43651	up	Dof domain, zinc finger	Cyclic dof factor 3 OS=Arabidopsis thaliana OX=3702 GN=CDF3 PE=1 SV=2
	c132024.graph_c1	34.82	20.99	2.29	1.9	2.74042e-22	-3.7325	down	Lateral organ boundaries (LOB) domain	LOB domain-containing protein 4 OS=Arabidopsis thaliana OX=3702 GN=LBD4 PE=1 SV=1
	c132033.graph_c0	9.65	7.89	3.43	3.31	0.00304895	-1.19587	down	MULE transposase domain;; SWIM zinc finger;; Transposase, Mutator family;; FAR1 DNA-binding domain	Protein FAR-RED IMPAIRED RESPONSE 1 OS=Arabidopsis thaliana OX=3702 GN=FAR1 PE=1 SV=1
	c132170.graph_c5	11.09	9.76	2.07	2.35	0.00118914	-1.90128	down	WRKY DNA -binding domain	Probable WRKY transcription factor 70 OS=Arabidopsis thaliana OX=3702 GN=WRKY70 PE=2 SV=1
	c132270.graph_c1	32	30.96	78.95	67.84	1.10484e-12	1.45134	up	BES1/BZR1 plant transcription factor, N-terminal	BES1/BZR1 homolog protein 2 OS=Arabidopsis thaliana OX=3702 GN=BEH2 PE=1 SV=1
	c132304.graph_c1	22.47	17.5	44.92	55.5	6.23804e-10	1.52658	up	GRAS domain family	Chitin-inducible gibberellin-responsive protein 1 OS=Oryza sativa subsp. japonica OX=39947 GN=CIGR1 PE=2 SV=1
	c132332.graph_c0	32.27	31.77	73.82	61.47	4.55723e-08	1.24331	up	Protein of unknown function, DUF573	Probable transcription factor At5g28040 OS=Arabidopsis thaliana OX=3702 GN=At5g28040 PE=1 SV=1
	c132398.graph_c0	53.85	49.56	100.34	102.52	4.00037e-10	1.14578	up	Ankyrin repeat;; Ankyrin repeats (many copies);; Ankyrin repeats (3 copies);; Ankyrin repeat;; Zinc finger C-x8-C-x5-C-x3-H type (and similar)	Zinc finger CCCH domain-containing protein 66 OS=Arabidopsis thaliana OX=3702 GN=At5g58620 PE=2 SV=1
	c132606.graph_c0	9.94	10.87	2.06	2.16	0.00575768	-1.64093	down	GATA zinc finger	GATA transcription factor 6 OS=Arabidopsis thaliana OX=3702 GN=GATA6 PE=2 SV=1
	c132763.graph_c0	0.04	0.75	61.24	71.9	1.92779e-05	4.46329	up	AP2 domain	Ethylene-responsive transcription factor ERF026 OS=Arabidopsis thaliana OX=3702 GN=ERF026 PE=2 SV=1
	c132869.graph_c0	9.58	12.57	50.97	49.22	3.48135e-23	2.36853	up	Zinc finger C-x8-C-x5-C-x3-H type (and similar)	Zinc finger CCCH domain-containing protein 20 OS=Arabidopsis thaliana OX=3702 GN=At2g19810 PE=2 SV=1
	c133015.graph_c0	11.32	8.33	0.77	0.42	2.66706e-15	-3.74014	down	Helix-loop-helix DNA-binding domain	Transcription factor bHLH63 OS=Arabidopsis thaliana OX=3702 GN=BHLH63 PE=1 SV=1
	c133070.graph_c2	6.22	6.26	21.86	32.77	2.06292e-08	2.3435	up	Homeobox domain;; Homeobox associated leucine zipper;; Homeobox KN domain	Homeobox-leucine zipper protein HAT4 OS=Arabidopsis thaliana OX=3702 GN=HAT4 PE=1 SV=1
	c133087.graph_c0	16.87	22.89	40.04	41.03	7.68337e-05	1.10177	up	HSF-type DNA-binding	Heat stress transcription factor B-2a OS=Arabidopsis thaliana OX=3702 GN=HSFB2A PE=2 SV=1
	c133415.graph_c0	11.03	13.71	61.28	66.25	2.19068e-29	2.55721	up	AP2 domain	Ethylene-responsive transcription factor 5 OS=Nicotiana tabacum OX=4097 GN=ERF5 PE=2 SV=1
	c133850.graph_c2	23.68	29.18	48.55	49.63	5.78867e-08	1.10436	up	B3 DNA binding domain;; B3 DNA binding domain	B3 domain-containing transcription factor VRN1 OS=Arabidopsis thaliana OX=3702 GN=VRN1 PE=1 SV=1
	c134112.graph_c0	25.53	36.98	172.41	152.79	1.93332e-40	2.63156	up	No apical meristem (NAM) protein	NAC transcription factor 29 OS=Arabidopsis thaliana OX=3702 GN=NAC029 PE=2 SV=1
	c134476.graph_c1	9.31	8.22	20.6	26.6	1.03371e-08	1.61024	up	Helix-loop-helix DNA-binding domain	Basic helix-loop-helix protein A OS=Pisum sativum OX=3888 GN=BHLH PE=3 SV=1
	c134552.graph_c0	19.82	27.69	44.54	44.91	9.90881e-07	1.2082	up	B3 DNA binding domain	B3 domain-containing protein At5g42700 OS=Arabidopsis thaliana OX=3702 GN=At5g42700 PE=2 SV=2
	c134568.graph_c1	9.01	11.22	25.84	26.01	4.0448e-08	1.54123	up	Auxin response factor;; B3 DNA binding domain	Auxin response factor 16 OS=Arabidopsis thaliana OX=3702 GN=ARF16 PE=1 SV=1
	c134625.graph_c1	14.91	15.78	51.45	48.49	9.48546e-23	1.92158	up	Response regulator receiver domain	Two-component response regulator-like APRR2 OS=Arabidopsis thaliana OX=3702 GN=APRR2 PE=2 SV=2
	c134632.graph_c0	151.29	188.89	57.88	68.04	3.00523e-11	-1.27864	down	Histone-like transcription factor (CBF/NF-Y) and archaeal histone	Nuclear transcription factor Y subunit B-3 OS=Arabidopsis thaliana OX=3702 GN=NFYB3 PE=1 SV=1
	c134684.graph_c1	9.3	6.27	1.1	0.63	0.00531252	-2.4819	down	B3 DNA binding domain	B3 domain-containing protein Os04g0386900 OS=Oryza sativa subsp. japonica OX=39947 GN=Os04g0386900 PE=2 SV=3
	c134693.graph_c0	11.32	16.09	71.71	50.8	1.95616e-20	2.31472	up	AP2 domain	Dehydration-responsive element-binding protein 2C OS=Arabidopsis thaliana OX=3702 GN=DREB2C PE=2 SV=2
	c135316.graph_c2	3.81	6.16	28.9	17	9.05335e-14	2.68503	up	Homeobox domain;; Homeobox associated leucine zipper;; Homeobox KN domain	Homeobox-leucine zipper protein ATHB-7 OS=Arabidopsis thaliana OX=3702 GN=ATHB-7 PE=1 SV=2
	c135363.graph_c0	7.15	4.89	2.27	1.56	3.13967e-05	-2.38658	down	Myb-like DNA-binding domain;; Myb-like DNA-binding domain	Transcription factor DIVARICATA OS=Antirrhinum majus OX=4151 GN=DIVARICATA PE=2 SV=1
	c135485.graph_c0	23.68	25.95	49.31	48.09	2.63137e-06	1.0345	up	Ethylene insensitive 3	ETHYLENE INSENSITIVE 3-like 3 protein OS=Arabidopsis thaliana OX=3702 GN=EIL3 PE=1 SV=1
	c135547.graph_c1	75.85	50.22	2.84	5.61	1.58238e-26	-3.66784	down	WRKY DNA -binding domain	Probable WRKY transcription factor 70 OS=Arabidopsis thaliana OX=3702 GN=WRKY70 PE=2 SV=1
	c135722.graph_c1	8.17	8.1	42.96	46.09	1.73197e-32	2.81929	up	WRC;; QLQ	Growth-regulating factor 4 OS=Oryza sativa subsp. japonica OX=39947 GN=GRF4 PE=2 SV=1
	c135842.graph_c2	20.75	12.35	3.92	2.58	4.92069e-07	-2.63125	down	No apical meristem (NAM) protein;; No apical meristem (NAM) protein	NAC domain-containing protein 71 OS=Arabidopsis thaliana OX=3702 GN=NAC071 PE=2 SV=1
	c135925.graph_c0	7.61	4.94	32.25	34.14	3.7343e-20	2.53976	up	GRAS domain family	Scarecrow-like protein 33 OS=Arabidopsis thaliana OX=3702 GN=SCL33 PE=1 SV=1
	c136025.graph_c0	19.53	24.51	100.61	125.42	1.8136e-43	2.5309	up	Auxin response factor;; B3 DNA binding domain;; AUX/IAA family	Auxin response factor 9 OS=Arabidopsis thaliana OX=3702 GN=ARF9 PE=1 SV=1
	c136470.graph_c3	35.11	27.52	13.42	12.86	0.000193122	-1.0435	down	Auxin response factor;; B3 DNA binding domain;; AUX/IAA family	Auxin response factor 18 OS=Arabidopsis thaliana OX=3702 GN=ARF18 PE=1 SV=1
	c136547.graph_c0	57.22	43.34	12.38	10.77	0.000461665	-1.52948	down	MULE transposase domain;; FAR1 DNA-binding domain;; Transposase, Mutator family	Protein FAR-RED IMPAIRED RESPONSE 1 OS=Arabidopsis thaliana OX=3702 GN=FAR1 PE=1 SV=1
	c136583.graph_c0	34.26	37.81	9.15	7.29	1.91583e-08	-1.61987	down	Myb-like DNA-binding domain	Transcription factor LUX OS=Arabidopsis thaliana OX=3702 GN=LUX PE=1 SV=1
	c136598.graph_c0	52.39	39.14	9.85	17.41	1.74812e-05	-1.59232	down	alpha/beta hydrolase fold;; Homeobox domain;; Homeobox associated leucine zipper;; HD-ZIP protein N terminus	Probable carboxylesterase 8 OS=Arabidopsis thaliana OX=3702 GN=CXE8 PE=2 SV=1
	c136602.graph_c0	18.88	21.55	88.03	76.06	2.43312e-27	2.31588	up	AP2 domain	Ethylene-responsive transcription factor ERF010 OS=Arabidopsis thaliana OX=3702 GN=ERF010 PE=2 SV=1
	c136711.graph_c0	9.94	14.74	2.23	3.85	0.00146101	-1.63829	down	No apical meristem (NAM) protein	NAC domain-containing protein 102 OS=Arabidopsis thaliana OX=3702 GN=NAC102 PE=1 SV=1
	c137055.graph_c1	9.46	15.45	47.23	50.33	1.03475e-14	2.14825	up	TCP family transcription factor	Transcription factor TCP14 OS=Arabidopsis thaliana OX=3702 GN=TCP14 PE=1 SV=1
	c137275.graph_c0	40.42	46.63	95.69	80.95	1.49911e-08	1.11179	up	Zinc finger C-x8-C-x5-C-x3-H type (and similar);; RNA-binding, Nab2-type zinc finger	Zinc finger CCCH domain-containing protein ZFN-like OS=Pisum sativum OX=3888 PE=2 SV=1
	c137277.graph_c0	10.37	7.42	0.47	0.51	1.66037e-06	-3.48244	down	Myb-like DNA-binding domain;; Myb-like DNA-binding domain	Myb-related protein 308 OS=Antirrhinum majus OX=4151 GN=MYB308 PE=2 SV=1
	c137299.graph_c0	0.87	1.76	143.92	143.31	1.22464e-207	6.88391	up	Myb-like DNA-binding domain	Protein REVEILLE 1 OS=Arabidopsis thaliana OX=3702 GN=RVE1 PE=2 SV=1
	c137704.graph_c2	6.08	7.21	2.86	2.27	0.00618346	-1.36047	down	PPR repeat family;; PPR repeat;; DYW family of nucleic acid deaminases;; PPR repeat;; Pentatricopeptide repeat domain	Pentatricopeptide repeat-containing protein At1g11290, chloroplastic OS=Arabidopsis thaliana OX=3702 GN=PCMP-H40 PE=2 SV=1
	c138129.graph_c0	14.91	19.88	69.72	80.62	1.07898e-30	2.33276	up	Helix-loop-helix DNA-binding domain	Transcription factor bHLH130 OS=Arabidopsis thaliana OX=3702 GN=BHLH130 PE=1 SV=1
	c138415.graph_c0	0	0.04	1.41	10.14	0.00295649	3.51557	up	Zinc finger, C2H2 type;; C2H2-type zinc finger;; Zinc-finger of C2H2 type	Zinc finger transcription factor YY1 OS=Arabidopsis thaliana OX=3702 GN=YY1 PE=1 SV=1
	c138522.graph_c0	3.14	3.36	21.92	20.1	5.73419e-11	2.77461	up	GRAS domain family	Scarecrow-like protein 15 OS=Arabidopsis thaliana OX=3702 GN=SCL15 PE=1 SV=3
	c138597.graph_c0	4.46	4.4	0.55	2.99	0.00239825	-2.53301	down	AP2 domain	Ethylene-responsive transcription factor 6 OS=Arabidopsis thaliana OX=3702 GN=ERF6 PE=2 SV=2
	c138663.graph_c1	28.37	43.19	12.22	7.61	9.43114e-06	-1.53267	down	Myb-like DNA-binding domain;; Myb-like DNA-binding domain	Transcription repressor MYB4 OS=Arabidopsis thaliana OX=3702 GN=MYB4 PE=1 SV=1
	c138806.graph_c0	40.13	34.23	87.5	58.37	0.00158498	1.18413	up	--	Ethylene-responsive transcription factor RAP2-3 OS=Arabidopsis thaliana OX=3702 GN=RAP2-3 PE=1 SV=2
	c138897.graph_c2	22.39	25.59	45	40.04	5.98118e-06	1.02083	up	Seed dormancy control	Transcription factor TGA1 OS=Arabidopsis thaliana OX=3702 GN=TGA1 PE=1 SV=2
	c138967.graph_c1	17.15	16.01	30.54	31.13	1.21476e-05	1.05127	up	Response regulator receiver domain;; Myb-like DNA-binding domain	Two-component response regulator ARR2 OS=Arabidopsis thaliana OX=3702 GN=ARR2 PE=1 SV=1
	c139116.graph_c1	2.95	3.66	41.1	31.16	6.97178e-18	3.39805	up	Dof domain, zinc finger	Cyclic dof factor 2 OS=Arabidopsis thaliana OX=3702 GN=CDF2 PE=1 SV=2
	c139402.graph_c0	26.16	25.03	44.67	25.88	8.33672e-05	1.14945	up	No apical meristem (NAM) protein;; RNA polymerase II-binding domain.	NAC domain-containing protein 100 OS=Arabidopsis thaliana OX=3702 GN=NAC100 PE=2 SV=1
	c139616.graph_c2	26.54	18.61	1.8	1.49	1.84926e-12	-3.3679	down	GRAS domain family	Protein SHORT-ROOT OS=Arabidopsis thaliana OX=3702 GN=SHR PE=1 SV=1
	c139818.graph_c1	18.21	19.77	4.64	4.35	4.90161e-13	-1.86996	down	Glycosyl hydrolase family 14;; BES1/BZR1 plant transcription factor, N-terminal	Beta-amylase 7 OS=Arabidopsis thaliana OX=3702 GN=BAM7 PE=1 SV=2
	c140097.graph_c0	0.9	1.97	99.78	78.82	7.55346e-68	5.96339	up	Dof domain, zinc finger	Cyclic dof factor 2 OS=Arabidopsis thaliana OX=3702 GN=CDF2 PE=1 SV=2
	c140120.graph_c0	38.65	49	17.47	16.72	1.16644e-05	-1.24261	down	Histone-like transcription factor (CBF/NF-Y) and archaeal histone;; Core histone H2A/H2B/H3/H4	Nuclear transcription factor Y subunit C-9 OS=Arabidopsis thaliana OX=3702 GN=NFYC9 PE=1 SV=1
	c140309.graph_c0	7.07	9.2	2.67	2.67	0.00101855	-1.47774	down	Tesmin/TSO1-like CXC domain, cysteine-rich domain	Protein tesmin/TSO1-like CXC 5 OS=Arabidopsis thaliana OX=3702 GN=TCX5 PE=1 SV=1
	c140429.graph_c0	63.66	103.22	23.81	35.87	3.54891e-06	-1.31368	down	B-box zinc finger;; CCT motif	Zinc finger protein CONSTANS-LIKE 16 OS=Arabidopsis thaliana OX=3702 GN=COL16 PE=1 SV=2
	c140507.graph_c1	10.7	10.85	20.67	23.82	0.000193033	1.05041	up	Sugar (and other) transporter;; Major Facilitator Superfamily;; CCT motif;; GATA zinc finger;; Divergent CCT motif;; tify domain	Inositol transporter 1 OS=Arabidopsis thaliana OX=3702 GN=INT1 PE=1 SV=1
	c140529.graph_c0	95.04	118.5	187.72	188.1	4.54246e-09	1.03629	up	B-box zinc finger	Zinc finger protein CONSTANS-LIKE 13 OS=Arabidopsis thaliana OX=3702 GN=COL13 PE=1 SV=1
	c140611.graph_c0	8.2	4.99	1.39	1.24	0.00186606	-1.87048	down	No apical meristem (NAM) protein	Protein FEZ OS=Arabidopsis thaliana OX=3702 GN=FEZ PE=2 SV=1
	c140628.graph_c0	15.92	11.72	5.84	6.37	0.000136888	-1.41498	down	START domain;; MEKHLA domain;; Homeobox domain	Homeobox-leucine zipper protein ATHB-8 OS=Arabidopsis thaliana OX=3702 GN=ATHB-8 PE=1 SV=1
	c140778.graph_c0	101.37	113.76	210.79	276.4	4.04707e-21	1.55817	up	WRKY DNA -binding domain;; Ubiquinol cytochrome reductase transmembrane region;; Rieske [2Fe-2S] domain	Cytochrome b-c1 complex subunit Rieske-3, mitochondrial OS=Nicotiana tabacum OX=4097 PE=2 SV=1
	c140820.graph_c0	3.78	6.46	14.11	34.86	3.31502e-05	2.31353	up	Myb-like DNA-binding domain	Protein RADIALIS-like 3 OS=Arabidopsis thaliana OX=3702 GN=RL3 PE=2 SV=1
	c140908.graph_c0	85.75	70.45	33.88	28.87	2.45525e-05	-1.04247	down	Calcineurin-like phosphoesterase;; Zinc-finger double-stranded RNA-binding;; Zinc-finger of C2H2 type	Probable inactive purple acid phosphatase 29 OS=Arabidopsis thaliana OX=3702 GN=PAP29 PE=2 SV=1
	c140997.graph_c1	17.32	19.97	47.55	49.14	2.97806e-09	1.23771	up	WRKY DNA -binding domain	WRKY transcription factor 6 OS=Arabidopsis thaliana OX=3702 GN=WRKY6 PE=1 SV=1
	c141003.graph_c0	79.13	87.18	154.59	152.53	1.10173e-13	1.15969	up	Helix-loop-helix DNA-binding domain	Transcription factor PIF3 OS=Arabidopsis thaliana OX=3702 GN=PIF3 PE=1 SV=1
	c141304.graph_c0	33.75	27.46	2.99	5.17	2.29214e-14	-2.59306	down	No apical meristem (NAM) protein	NAC domain-containing protein 91 OS=Arabidopsis thaliana OX=3702 GN=NAC091 PE=1 SV=1
	c141535.graph_c0	10.6	13.31	4.21	3.64	0.00554952	-1.29021	down	MYB-CC type transfactor, LHEQLE motif;; Myb-like DNA-binding domain	Myb family transcription factor PHL8 OS=Arabidopsis thaliana OX=3702 GN=PHL8 PE=2 SV=1
	c141545.graph_c0	19.05	20.4	3.01	2.9	1.26198e-13	-2.63793	down	Tesmin/TSO1-like CXC domain, cysteine-rich domain	CRC domain-containing protein TSO1 OS=Arabidopsis thaliana OX=3702 GN=TSO1 PE=1 SV=1
	c141608.graph_c0	19.4	23.22	37.55	39.68	1.4996e-23	1.80554	up	MatE;; Polysaccharide biosynthesis C-terminal domain;; AP2 domain	Protein DETOXIFICATION 44, chloroplastic OS=Arabidopsis thaliana OX=3702 GN=DTX44 PE=2 SV=1
	c141626.graph_c1	25.98	38.85	14.94	9.55	5.87179e-08	-1.44079	down	Dof domain, zinc finger	Dof zinc finger protein DOF3.7 OS=Arabidopsis thaliana OX=3702 GN=DOF3.7 PE=1 SV=2
	c142235.graph_c0	7.07	19.34	1010.19	1195.66	4.71116e-28	5.86577	up	AP2 domain	Dehydration-responsive element-binding protein 1C OS=Arabidopsis thaliana OX=3702 GN=DREB1C PE=2 SV=2
	c142327.graph_c0	7.36	6.93	0.79	0.81	6.33992e-05	-2.65258	down	WRKY DNA -binding domain	Probable WRKY transcription factor 50 OS=Arabidopsis thaliana OX=3702 GN=WRKY50 PE=2 SV=1
	c142327.graph_c1	11.9	10.48	4.03	3.44	8.92473e-07	-1.46565	down	tify domain	Protein TIFY 8 OS=Arabidopsis thaliana OX=3702 GN=TIFY8 PE=1 SV=1
	c142502.graph_c1	6.59	6.64	2.14	2.45	9.59135e-05	-1.20856	down	Reverse transcriptase (RNA-dependent DNA polymerase);; Domain of unknown function (DUF4283);; RNA recognition motif. (a.k.a. RRM, RBD, or RNP domain);; GATA zinc finger;; zinc-binding in reverse transcriptase	GATA transcription factor 9 OS=Arabidopsis thaliana OX=3702 GN=GATA9 PE=2 SV=1
	c142567.graph_c0	56.21	62.06	103.8	126.05	5.81282e-07	1.10441	up	bZIP transcription factor;; Basic region leucine zipper	Protein FD OS=Arabidopsis thaliana OX=3702 GN=FD PE=1 SV=1
	c142617.graph_c1	12.03	10.31	38.18	34.29	1.55287e-16	1.88291	up	GRAS domain family	Scarecrow-like protein 3 OS=Arabidopsis thaliana OX=3702 GN=SCL3 PE=1 SV=1
	c142859.graph_c0	11.71	8.17	15.36	17.64	1.15619e-06	1.17	up	NF-X1 type zinc finger;; R3H domain	NF-X1-type zinc finger protein NFXL1 OS=Arabidopsis thaliana OX=3702 GN=NFXL1 PE=1 SV=1
	c142875.graph_c1	7.94	9.32	43.89	44.91	3.05249e-52	2.89867	up	HSF-type DNA-binding	Heat stress transcription factor A-3 OS=Arabidopsis thaliana OX=3702 GN=HSFA3 PE=1 SV=2
	c143182.graph_c1	13.69	13.99	70.79	94.36	7.91346e-47	2.74471	up	POT family;; POT family	Protein NRT1/ PTR FAMILY 5.2 OS=Arabidopsis thaliana OX=3702 GN=NPF5.2 PE=2 SV=1
	c143398.graph_c0	31.38	31.81	59.55	69.85	3.21636e-08	1.23741	up	GRAS domain family	Scarecrow-like protein 14 OS=Arabidopsis thaliana OX=3702 GN=SCL14 PE=2 SV=2
	c144084.graph_c1	5.6	8.86	13.12	15.89	0.000415313	1.20509	up	bZIP transcription factor;; Basic region leucine zipper	Transcription factor HY5 OS=Arabidopsis thaliana OX=3702 GN=HY5 PE=1 SV=1
	c144152.graph_c2	27.79	25.19	115.18	123.54	5.63691e-34	2.34757	up	WRKY DNA -binding domain	Probable WRKY transcription factor 31 OS=Arabidopsis thaliana OX=3702 GN=WRKY31 PE=2 SV=1
	c144292.graph_c0	49.52	67	302.82	332.84	1.59508e-33	2.04261	up	Myb-like DNA-binding domain;; Myb-like DNA-binding domain;; Mpv17 / PMP22 family	Transcription factor SRM1 OS=Arabidopsis thaliana OX=3702 GN=SRM1 PE=1 SV=1
	c144306.graph_c0	45.01	59.9	140.66	125.81	1.74247e-18	1.6531	up	Myb-like DNA-binding domain	Protein REVEILLE 8 OS=Arabidopsis thaliana OX=3702 GN=RVE8 PE=2 SV=1
	c144392.graph_c2	20.97	22.24	73	79.6	3.76541e-24	2.00632	up	bZIP transcription factor;; Basic region leucine zipper	G-box-binding factor 4 OS=Arabidopsis thaliana OX=3702 GN=GBF4 PE=1 SV=1
	c144444.graph_c0	17.27	22.76	5.11	5.79	2.07799e-09	-1.6396	down	CCAAT-binding transcription factor (CBF-B/NF-YA) subunit B	Nuclear transcription factor Y subunit A-3 OS=Arabidopsis thaliana OX=3702 GN=NFYA3 PE=2 SV=2
	c144504.graph_c3	3.72	5.37	14.63	17.44	1.26778e-07	1.97248	up	GATA zinc finger	GATA transcription factor 9 OS=Arabidopsis thaliana OX=3702 GN=GATA9 PE=2 SV=1
	c144577.graph_c1	5.49	9.69	33.42	42.09	3.4583e-23	2.49665	up	Myb-like DNA-binding domain	Protein CCA1 OS=Arabidopsis thaliana OX=3702 GN=CCA1 PE=1 SV=1
	c95848.graph_c0	0	0	15.77	15.37	9.7641e-09	5.27164	up	AP2 domain	Dehydration-responsive element-binding protein 1D OS=Arabidopsis thaliana OX=3702 GN=DREB1D PE=2 SV=1
