# Supplementary material for: Transcriptomic Analyses of Camellia oleifera ‘Huaxin’ Leaf Reveal Candidate Genes Related to Long-Term Cold Stress
Source: Int J Mol Sci. 2020 Jan 28;21(3):846. doi: 10.3390/ijms21030846 (PMC7037897; doi:10.3390/ijms21030846)
Supplement: Supplementary file 1 [file ijms-21-00846-s001.zip › Supplementary file/Additional file 4.xlsx]

## Sheet: Sheet1
Additional file 4: Differentially expression PK related to low temperature stress of Camellia oleifera.
A_B
CBL-interacting protein kinase (CIPK)
#ID	A2_FPKM	A3_FPKM	B1_FPKM	B3_FPKM	FDR	log2FC	regulated	Pfam_annotation	Swissprot_annotation
c113933.graph_c0	6.56	7.24	29.87	31.58	8.64237e-11	2.10549	up	Protein kinase domain;; Protein tyrosine kinase	CBL-interacting serine/threonine-protein kinase 25 OS=Arabidopsis thaliana OX=3702 GN=CIPK25 PE=2 SV=1
c143148.graph_c0	14.9	16.42	10.5	8.37	0.000195801	-1.09431	down	Phytochelatin synthase;; Protein kinase domain;; Protein tyrosine kinase;; Kinase-like;; NAF domain	CBL-interacting serine/threonine-protein kinase 24 OS=Arabidopsis thaliana OX=3702 GN=CIPK24 PE=1 SV=1
c116189.graph_c1	3.22	5.63	18.72	14.17	2.81194e-05	1.79207	up	NAF domain	CBL-interacting serine/threonine-protein kinase 10 OS=Arabidopsis thaliana OX=3702 GN=CIPK10 PE=1 SV=1
c116162.graph_c0	1.48	1.4	9.72	16.62	3.70426e-07	2.76744	up	NAF domain	CBL-interacting serine/threonine-protein kinase 4 OS=Arabidopsis thaliana OX=3702 GN=CIPK4 PE=1 SV=1
c132711.graph_c0	31.33	29.67	69.92	80.72	6.06987e-16	1.54608	up	Protein kinase domain;; Protein tyrosine kinase;; NAF domain;; Kinase-like	CBL-interacting serine/threonine-protein kinase 12 OS=Arabidopsis thaliana OX=3702 GN=CIPK12 PE=1 SV=1
c130948.graph_c0	13.99	15.85	58.33	51.58	2.18838e-24	1.89462	up	Protein kinase domain;; Protein tyrosine kinase;; NAF domain;; Kinase-like	CBL-interacting serine/threonine-protein kinase 11 OS=Arabidopsis thaliana OX=3702 GN=CIPK11 PE=1 SV=1
c141026.graph_c1	6.69	6.38	18.93	23.13	3.5289e-17	2.49973	up	Protein kinase domain;; Protein tyrosine kinase;; NAF domain;; Kinase-like	CBL-interacting serine/threonine-protein kinase 7 OS=Arabidopsis thaliana OX=3702 GN=CIPK7 PE=1 SV=1
c126832.graph_c0	5.33	4.87	23.76	23.16	2.66148e-12	2.13439	up	NAF domain;; Protein kinase domain;; Protein tyrosine kinase	CBL-interacting serine/threonine-protein kinase 5 OS=Arabidopsis thaliana OX=3702 GN=CIPK5 PE=2 SV=1
c118429.graph_c3	50.6	49.7	27.15	25.29	4.74803e-05	-1.21224	down	NAF domain	CBL-interacting serine/threonine-protein kinase 23 OS=Arabidopsis thaliana OX=3702 GN=CIPK23 PE=1 SV=1
c137672.graph_c0	57.47	59.04	147.65	144.85	1.85072e-16	1.34803	up	Protein kinase domain;; Protein tyrosine kinase;; NAF domain;; Kinase-like	CBL-interacting protein kinase 2 OS=Oryza sativa subsp. japonica OX=39947 GN=CIPK2 PE=2 SV=1
c134554.graph_c2	7.4	14.5	26.22	28.71	3.09788e-12	1.99337	up	Protein kinase domain;; Protein tyrosine kinase;; NAF domain;; Kinase-like	CBL-interacting protein kinase 5 OS=Oryza sativa subsp. japonica OX=39947 GN=CIPK5 PE=2 SV=1
c122403.graph_c0	39.28	40.11	15.82	16.74	0.000241689	-1.18635	down	Protein kinase domain	CBL-interacting protein kinase 23 OS=Oryza sativa subsp. japonica OX=39947 GN=CIPK23 PE=2 SV=1
c116189.graph_c0	3.52	5.11	23.49	19.49	1.36036e-12	2.21647	up	Protein kinase domain;; Protein tyrosine kinase;; Kinase-like	CBL-interacting protein kinase 5 OS=Oryza sativa subsp. japonica OX=39947 GN=CIPK5 PE=2 SV=1
Receptor-like kinases (RLKs)
c143726.graph_c0	90.31	79.5	43.04	37.5	1.00377e-08	-1.07251	down	Carbohydrate-binding protein of the ER;; Protein tyrosine kinase;; Protein kinase domain;; Di-glucose binding within endoplasmic reticulum	Receptor-like protein kinase FERONIA OS=Arabidopsis thaliana OX=3702 GN=FER PE=1 SV=1
c140183.graph_c0	1.2	0.88	5.33	4.02	1.7215e-05	1.96138	up	Leucine rich repeat;; Leucine Rich repeats (2 copies);; Leucine rich repeat N-terminal domain;; Leucine Rich Repeat;; Protein kinase domain	Receptor-like protein kinase HAIKU2 OS=Arabidopsis thaliana OX=3702 GN=IKU2 PE=1 SV=1
c136312.graph_c1	1.48	1.49	3.52	4.56	0.00452545	1.47915	up	Protein kinase domain;; Protein tyrosine kinase;; Leucine rich repeat;; Leucine Rich repeats (2 copies);; Leucine rich repeat N-terminal domain;; Leucine Rich Repeat	Receptor-like protein kinase HSL1 OS=Arabidopsis thaliana OX=3702 GN=HSL1 PE=2 SV=1
c114889.graph_c0	8.1	4.85	0.97	1.41	0.000195001	-2.11659	down	Protein tyrosine kinase;; Protein kinase domain	Receptor-like protein kinase FERONIA OS=Arabidopsis thaliana OX=3702 GN=FER PE=1 SV=1
Serine/threonine-protein kinase
c143726.graph_c0	90.31	79.5	43.04	37.5	1.00377e-08	-1.07251	down	Carbohydrate-binding protein of the ER;; Protein tyrosine kinase;; Protein kinase domain;; Di-glucose binding within endoplasmic reticulum	Receptor-like protein kinase FERONIA OS=Arabidopsis thaliana OX=3702 GN=FER PE=1 SV=1
c113933.graph_c0	6.56	7.24	29.87	31.58	8.64237e-11	2.10549	up	Protein kinase domain;; Protein tyrosine kinase	CBL-interacting serine/threonine-protein kinase 25 OS=Arabidopsis thaliana OX=3702 GN=CIPK25 PE=2 SV=1
c136852.graph_c0	60.28	44.45	85.41	83.1	3.49541e-10	1.3103	up	S-locus glycoprotein domain;; D-mannose binding lectin;; PAN-like domain;; Protein tyrosine kinase;; Protein kinase domain;; Protein tyrosine kinase;; Protein kinase domain	G-type lectin S-receptor-like serine/threonine-protein kinase At4g27290 OS=Arabidopsis thaliana OX=3702 GN=At4g27290 PE=3 SV=4
c110576.graph_c0	24.88	20.33	71.83	63.22	2.99876e-08	1.52761	up	Protein kinase domain;; Protein tyrosine kinase	Serine/threonine-protein kinase SAPK1 OS=Oryza sativa subsp. japonica OX=39947 GN=SAPK1 PE=1 SV=1
c143148.graph_c0	14.9	16.42	10.5	8.37	0.000195801	-1.09431	down	Phytochelatin synthase;; Protein kinase domain;; Protein tyrosine kinase;; Kinase-like;; NAF domain	CBL-interacting serine/threonine-protein kinase 24 OS=Arabidopsis thaliana OX=3702 GN=CIPK24 PE=1 SV=1
c133707.graph_c0	2.97	1.1	0.19	0.21	1.37757e-05	-2.70313	down	Protein kinase domain;; Protein tyrosine kinase;; Leucine rich repeat;; Leucine Rich repeats (2 copies);; Leucine Rich Repeat;; Leucine rich repeat N-terminal domain	LRR receptor-like serine/threonine-protein kinase RCH1 OS=Arabidopsis thaliana OX=3702 GN=RCH1 PE=2 SV=1
c131493.graph_c0	26.91	25.46	58.55	52.58	2.1925e-10	1.11179	up	Protein tyrosine kinase;; Protein kinase domain;; Protein tyrosine kinase;; Protein kinase domain	Serine/threonine-protein kinase STY13 OS=Arabidopsis thaliana OX=3702 GN=STY13 PE=1 SV=2
c142548.graph_c0	16.36	14.53	4.03	3.61	2.36663e-11	-1.78895	down	D-mannose binding lectin;; S-locus glycoprotein domain;; PAN-like domain;; Protein kinase domain;; Protein tyrosine kinase	Receptor-like serine/threonine-protein kinase SD1-8 OS=Arabidopsis thaliana OX=3702 GN=SD18 PE=1 SV=1
c141785.graph_c0	19.09	23.96	10.07	8.32	1.14668e-06	-1.34415	down	Protein tyrosine kinase;; Protein kinase domain;; Leucine Rich repeats (2 copies);; Leucine rich repeat;; Leucine rich repeat N-terminal domain	Probable LRR receptor-like serine/threonine-protein kinase At1g63430 OS=Arabidopsis thaliana OX=3702 GN=At1g63430 PE=2 SV=1
c127892.graph_c1	3.26	5.78	12.72	12.11	0.00321651	1.37382	up	Protein tyrosine kinase;; Protein kinase domain;; Protein tyrosine kinase;; Protein kinase domain;; Phosphotransferase enzyme family	Probable serine/threonine-protein kinase SIS8 OS=Arabidopsis thaliana OX=3702 GN=SIS8 PE=1 SV=1
c99167.graph_c0	0.98	0.65	0.02	0.06	0.000707002	-2.67817	down	Protein kinase domain;; Protein tyrosine kinase;; Regulator of chromosome condensation (RCC1) repeat	Serine/threonine-protein kinase-like protein ACR4 OS=Arabidopsis thaliana OX=3702 GN=ACR4 PE=1 SV=1
c129113.graph_c1	18.16	14.62	8.49	7.91	0.00249684	-1.08337	down	Protein tyrosine kinase;; Protein kinase domain	Probable serine/threonine-protein kinase PIX7 OS=Arabidopsis thaliana OX=3702 GN=PIX7 PE=1 SV=1
c129569.graph_c0	7.14	6.52	24.96	25.43	1.47407e-14	1.80743	up	Protein kinase domain;; Protein tyrosine kinase;; Protein tyrosine kinase;; Protein kinase domain	Serine/threonine-protein kinase RIPK OS=Arabidopsis thaliana OX=3702 GN=RIPK PE=1 SV=1
c109229.graph_c0	5.21	7.94	1.45	2.01	5.45756e-06	-1.77413	down	Leucine rich repeat;; Protein kinase domain;; Protein tyrosine kinase;; Leucine Rich repeats (2 copies);; Leucine Rich Repeat;; Leucine rich repeat N-terminal domain	Probable LRR receptor-like serine/threonine-protein kinase At3g47570 OS=Arabidopsis thaliana OX=3702 GN=At3g47570 PE=2 SV=1
c142667.graph_c2	17.9	17.49	8.72	6.69	0.000973558	-1.06441	down	Protein kinase domain;; Protein tyrosine kinase;; Leucine Rich repeats (2 copies);; Leucine rich repeat	Probable LRR receptor-like serine/threonine-protein kinase At2g23950 OS=Arabidopsis thaliana OX=3702 GN=At2g23950 PE=2 SV=1
c138619.graph_c1	21.68	18.19	7.08	8.61	3.92025e-05	-1.33302	down	Protein tyrosine kinase;; Protein kinase domain;; Kinase-like	Serine/threonine-protein kinase HT1 OS=Arabidopsis thaliana OX=3702 GN=HT1 PE=1 SV=1
c143643.graph_c0	3.33	3.66	14.12	14	2.01403e-19	2.00461	up	Protein kinase domain;; Protein tyrosine kinase;; D-mannose binding lectin;; S-locus glycoprotein domain;; PAN-like domain	G-type lectin S-receptor-like serine/threonine-protein kinase At2g19130 OS=Arabidopsis thaliana OX=3702 GN=At2g19130 PE=2 SV=1
c137158.graph_c1	3.43	4.84	9.96	7.55	0.000620633	1.11908	up	Protein tyrosine kinase;; Protein kinase domain	Receptor-like serine/threonine-protein kinase ALE2 OS=Arabidopsis thaliana OX=3702 GN=ALE2 PE=1 SV=1
c141519.graph_c0	22.78	19.38	6.84	6.6	0.000610038	-1.48549	down	Protein kinase domain;; Protein tyrosine kinase	G-type lectin S-receptor-like serine/threonine-protein kinase LECRK2 OS=Oryza sativa subsp. japonica OX=39947 GN=LECRK2 PE=3 SV=1
c135205.graph_c1	32.32	22.17	61.27	61.38	1.19725e-05	1.16802	up	Protein kinase domain;; Protein tyrosine kinase;; Protein kinase domain;; Protein tyrosine kinase	Serine/threonine-protein kinase SAPK1 OS=Oryza sativa subsp. japonica OX=39947 GN=SAPK1 PE=1 SV=1
c141328.graph_c0	2.46	2.62	7.55	5.59	0.00360933	1.18499	up	Leucine rich repeat;; Leucine Rich repeats (2 copies);; Protein kinase domain;; Protein tyrosine kinase;; Leucine Rich Repeat;; Leucine rich repeat N-terminal domain;; Leucine Rich repeat;; FNIP Repeat	Probable LRR receptor-like serine/threonine-protein kinase At3g47570 OS=Arabidopsis thaliana OX=3702 GN=At3g47570 PE=2 SV=1
c123903.graph_c0	31.95	34.42	80.89	69.53	3.38335e-12	1.19631	up	Protein kinase domain;; Protein tyrosine kinase;; Protein kinase C terminal domain	Serine/threonine-protein kinase AtPK2/AtPK19 OS=Arabidopsis thaliana OX=3702 GN=ATPK2 PE=1 SV=2
c130948.graph_c0	13.99	15.85	58.33	51.58	2.18838e-24	1.89462	up	Protein kinase domain;; Protein tyrosine kinase;; NAF domain;; Kinase-like	CBL-interacting serine/threonine-protein kinase 11 OS=Arabidopsis thaliana OX=3702 GN=CIPK11 PE=1 SV=1
c141026.graph_c1	6.69	6.38	18.93	23.13	3.5289e-17	2.49973	up	Protein kinase domain;; Protein tyrosine kinase;; NAF domain;; Kinase-like	CBL-interacting serine/threonine-protein kinase 7 OS=Arabidopsis thaliana OX=3702 GN=CIPK7 PE=1 SV=1
c139956.graph_c0	5.01	5.56	9.86	10.74	3.6087e-05	1.08244	up	Protein kinase domain;; Protein tyrosine kinase;; D-mannose binding lectin	G-type lectin S-receptor-like serine/threonine-protein kinase SD2-5 OS=Arabidopsis thaliana OX=3702 GN=SD25 PE=1 SV=1
c141329.graph_c2	3.14	0.83	8.72	5.79	0.0066347	1.66217	up	Domain of unknown function (DUF3403);; Protein tyrosine kinase;; Protein tyrosine kinase;; Protein kinase domain	G-type lectin S-receptor-like serine/threonine-protein kinase At4g03230 OS=Arabidopsis thaliana OX=3702 GN=At4g03230 PE=3 SV=3
c137662.graph_c3	426.87	344.6	163.03	195.42	1.12292e-06	-1.03948	down	Protein kinase domain;; Protein tyrosine kinase;; Carbohydrate-binding protein of the ER;; Leucine Rich repeats (2 copies);; Leucine rich repeat	Probable LRR receptor-like serine/threonine-protein kinase At5g48740 OS=Arabidopsis thaliana OX=3702 GN=At5g48740 PE=2 SV=1
c128958.graph_c0	7.41	7.91	2.47	2.98	0.000124454	-1.41621	down	Protein tyrosine kinase;; Protein kinase domain;; PAS domain;; PAS fold;; PAS fold	Serine/threonine-protein kinase EDR1 OS=Arabidopsis thaliana OX=3702 GN=EDR1 PE=1 SV=1
c126832.graph_c0	5.33	4.87	23.76	23.16	2.66148e-12	2.13439	up	NAF domain;; Protein kinase domain;; Protein tyrosine kinase	CBL-interacting serine/threonine-protein kinase 5 OS=Arabidopsis thaliana OX=3702 GN=CIPK5 PE=2 SV=1
c136918.graph_c0	28.39	27.94	13.28	12.57	1.98218e-06	-1.09897	down	Protein kinase domain;; Protein tyrosine kinase;; Protein tyrosine kinase	Probable serine/threonine-protein kinase PIX13 OS=Arabidopsis thaliana OX=3702 GN=PIX13 PE=1 SV=2
c141519.graph_c1	45.66	35.36	11.47	12.17	3.04156e-13	-1.71701	down	Protein tyrosine kinase;; Protein kinase domain;; D-mannose binding lectin	G-type lectin S-receptor-like serine/threonine-protein kinase LECRK3 OS=Oryza sativa subsp. japonica OX=39947 GN=LECRK3 PE=3 SV=2
c135563.graph_c3	11.8	9.91	3.97	4	0.000957742	-1.29802	down	Protein kinase domain;; Protein tyrosine kinase	Probable serine/threonine-protein kinase PBL8 OS=Arabidopsis thaliana OX=3702 GN=PBL8 PE=1 SV=1
c142179.graph_c1	0.38	0.74	6.14	5.92	7.26224e-20	3.22976	up	Protein kinase domain;; Protein tyrosine kinase;; Leucine rich repeat;; Leucine Rich repeats (2 copies);; Leucine Rich Repeat	Probable LRR receptor-like serine/threonine-protein kinase At1g74360 OS=Arabidopsis thaliana OX=3702 GN=At1g74360 PE=1 SV=1
c126914.graph_c1	23.55	17.96	8	6.67	0.00229602	-1.18959	down	Protein kinase domain;; Protein tyrosine kinase;; Phosphotransferase enzyme family;; Lipopolysaccharide kinase (Kdo/WaaP) family;; Protein kinase domain	Serine/threonine-protein kinase ATG1t OS=Arabidopsis thaliana OX=3702 GN=At1g49180 PE=2 SV=1
c128505.graph_c0	16.29	14.5	1.58	2.73	2.74105e-12	-2.67359	down	Domain of unknown function (DUF3403);; Protein tyrosine kinase;; Protein kinase domain;; Protein tyrosine kinase	G-type lectin S-receptor-like serine/threonine-protein kinase B120 OS=Arabidopsis thaliana OX=3702 GN=B120 PE=2 SV=1
c126339.graph_c0	23.91	18.67	6.5	5.33	3.48217e-09	-1.75556	down	Protein kinase domain;; Protein tyrosine kinase;; Leucine rich repeat	LRR receptor-like serine/threonine-protein kinase OS=Arabidopsis thaliana OX=3702 GN=RGI3 PE=1 SV=1
c142715.graph_c0	39.45	29.22	17.88	14.65	4.0493e-05	-1.04655	down	Protein kinase domain;; Protein tyrosine kinase;; D-mannose binding lectin;; S-locus glycoprotein domain	G-type lectin S-receptor-like serine/threonine-protein kinase At5g24080 OS=Arabidopsis thaliana OX=3702 GN=At5g24080 PE=2 SV=1
c140630.graph_c1	13.76	14.59	27.27	27.33	2.01359e-06	1.02042	up	Protein kinase domain;; Protein tyrosine kinase;; Oxidative-stress-responsive kinase 1 C-terminal domain	Probable serine/threonine-protein kinase WNK2 OS=Oryza sativa subsp. japonica OX=39947 GN=WNK2 PE=2 SV=1
c144198.graph_c0	27.95	26.46	60.01	54.24	7.18747e-09	1.05276	up	Protein kinase domain;; Protein tyrosine kinase;; Leucine rich repeat;; Leucine Rich repeats (2 copies);; Leucine Rich Repeat;; Leucine rich repeat;; Leucine rich repeat N-terminal domain;; Leucine Rich repeats (2 copies)	Probable LRR receptor-like serine/threonine-protein kinase At3g47570 OS=Arabidopsis thaliana OX=3702 GN=At3g47570 PE=2 SV=1
c129113.graph_c0	18.83	17.34	6.54	5.97	0.000327326	-1.41178	down	Protein kinase domain;; Protein tyrosine kinase	Probable serine/threonine-protein kinase PIX7 OS=Arabidopsis thaliana OX=3702 GN=PIX7 PE=1 SV=1
c134375.graph_c2	86.51	106.81	31.27	29.98	1.59687e-20	-1.62727	down	Protein tyrosine kinase;; Protein kinase domain;; Kinase-like	Serine/threonine-protein kinase STY13 OS=Arabidopsis thaliana OX=3702 GN=STY13 PE=1 SV=2
c135916.graph_c0	1.64	1.91	6.14	9.01	6.21602e-08	1.83537	up	Protein kinase domain;; Protein tyrosine kinase;; Leucine rich repeat;; Leucine Rich repeats (2 copies);; Leucine Rich Repeat	Probable LRR receptor-like serine/threonine-protein kinase At3g47570 OS=Arabidopsis thaliana OX=3702 GN=At3g47570 PE=2 SV=1
c132711.graph_c0	31.33	29.67	69.92	80.72	6.06987e-16	1.54608	up	Protein kinase domain;; Protein tyrosine kinase;; NAF domain;; Kinase-like	CBL-interacting serine/threonine-protein kinase 12 OS=Arabidopsis thaliana OX=3702 GN=CIPK12 PE=1 SV=1
c142263.graph_c0	39.12	56.07	15.78	12.05	8.26731e-13	-1.84518	down	Protein tyrosine kinase;; Protein kinase domain;; Salt stress response/antifungal;; Protein tyrosine kinase;; Protein kinase domain	G-type lectin S-receptor-like serine/threonine-protein kinase At4g27290 OS=Arabidopsis thaliana OX=3702 GN=At4g27290 PE=3 SV=4
c135135.graph_c1	18.94	18.23	43.83	50.88	2.6586e-13	1.51162	up	Protein tyrosine kinase;; Protein kinase domain	Receptor-like cytosolic serine/threonine-protein kinase RBK2 OS=Arabidopsis thaliana OX=3702 GN=RBK2 PE=1 SV=1
A_C
Mitogen-activated protein kinases(MAPKs)
#ID	A2_FPKM	A3_FPKM	B1_FPKM	B3_FPKM	FDR	log2FC	regulated	Pfam_annotation	Swissprot_annotation
c127522.graph_c0	0	0.06	1.62	1.88	0.00267704	3.38848	up	Protein kinase domain;; Protein tyrosine kinase	Mitogen-activated protein kinase kinase kinase 17 OS=Arabidopsis thaliana OX=3702 GN=MAPKKK17 PE=1 SV=1
c143589.graph_c1	19.75	17.05	6.57	4.66	0.00303582	-1.4548	down	--	Mitogen-activated protein kinase kinase kinase 3 OS=Arabidopsis thaliana OX=3702 GN=ANP3 PE=1 SV=1
c128031.graph_c0	0.19	2.43	3.85	10.46	1.55057e-12	4.30195	up	Protein kinase domain	Mitogen-activated protein kinase 6 OS=Arabidopsis thaliana OX=3702 GN=MPK6 PE=1 SV=1
c137078.graph_c0	13.98	16.92	25.37	29.26	0.00299494	1.02513	up	--	Mitogen-activated protein kinase 20 OS=Arabidopsis thaliana OX=3702 GN=MPK20 PE=1 SV=2
c142105.graph_c0	3	5.72	24.07	38.69	1.49634e-12	3.06196	up	--	Mitogen-activated protein kinase 3 OS=Arabidopsis thaliana OX=3702 GN=MPK3 PE=1 SV=2
c130979.graph_c0	17.63	17.57	26.61	28.51	2.07517e-05	1.01252	up	Protein kinase domain;; Protein tyrosine kinase;; Protein kinase domain;; Protein tyrosine kinase	Mitogen-activated protein kinase kinase kinase 5 OS=Arabidopsis thaliana OX=3702 GN=MAPKKK5 PE=1 SV=1
c123008.graph_c0	0.39	0.7	4.28	6.06	1.41874e-05	3.09056	up	Protein kinase domain;; Protein tyrosine kinase	Mitogen-activated protein kinase kinase kinase 17 OS=Arabidopsis thaliana OX=3702 GN=MAPKKK17 PE=1 SV=1
c137318.graph_c2	13.83	17.47	28.22	26.72	7.28511e-05	1.03974	up	--	Mitogen-activated protein kinase kinase kinase YODA OS=Arabidopsis thaliana OX=3702 GN=YDA PE=1 SV=1
c129210.graph_c1	13.95	19.94	54.87	67.85	1.52365e-10	2.02987	up	Protein kinase domain;; Protein tyrosine kinase	Mitogen-activated protein kinase 3 OS=Arabidopsis thaliana OX=3702 GN=MPK3 PE=1 SV=2
c135059.graph_c1	0.34	0.67	5.11	4.68	0.00367559	2.73099	up	Protein kinase domain;; Protein tyrosine kinase	Mitogen-activated protein kinase kinase kinase 17 OS=Arabidopsis thaliana OX=3702 GN=MAPKKK17 PE=1 SV=1
c139641.graph_c0	27.51	39.26	72.95	82.83	1.12883e-12	1.42487	up	Protein kinase domain;; Protein tyrosine kinase;; Lipopolysaccharide kinase (Kdo/WaaP) family	Mitogen-activated protein kinase 16 OS=Arabidopsis thaliana OX=3702 GN=MPK16 PE=2 SV=2
Receptor-like kinases (RLKs)
c142278.graph_c0	6.55	7.07	2.4	1.68	0.000325173	-1.48339	down	Protein kinase domain;; Protein tyrosine kinase;; D-mannose binding lectin;; S-locus glycoprotein domain;; PAN-like domain	Putative receptor protein kinase ZmPK1 OS=Zea mays OX=4577 GN=PK1 PE=2 SV=2
c127320.graph_c1	4.31	4.51	0.28	1.03	0.00198285	-2.34404	down	--	Probable receptor-like protein kinase At1g80640 OS=Arabidopsis thaliana OX=3702 GN=At1g80640 PE=2 SV=1
c118930.graph_c0	24.14	33.7	5.66	6.11	5.02357e-05	-2.37801	down	Salt stress response/antifungal	Cysteine-rich receptor-like protein kinase 25 OS=Arabidopsis thaliana OX=3702 GN=CRK25 PE=3 SV=1
c144303.graph_c0	7.15	5.59	1.95	1.86	0.000391156	-1.52369	down	Protein kinase domain;; Protein tyrosine kinase;; Leucine rich repeat;; Leucine Rich repeats (2 copies);; Leucine Rich Repeat	Receptor-like protein kinase HSL1 OS=Arabidopsis thaliana OX=3702 GN=HSL1 PE=2 SV=1
c125680.graph_c1	117.86	129.04	49.68	50.6	7.94301e-21	-1.74893	down	Salt stress response/antifungal;; Protein tyrosine kinase;; Protein kinase domain	Cysteine-rich receptor-like protein kinase 25 OS=Arabidopsis thaliana OX=3702 GN=CRK25 PE=3 SV=1
c141418.graph_c1	36.71	18.5	9.92	10.32	1.16364e-07	-1.4852	down	Salt stress response/antifungal;; Protein tyrosine kinase;; Protein kinase domain;; Protein tyrosine kinase;; Protein kinase domain;; ubiE/COQ5 methyltransferase family;; ubiE/COQ5 methyltransferase family	Cysteine-rich receptor-like protein kinase 2 OS=Arabidopsis thaliana OX=3702 GN=CRK2 PE=2 SV=1
c140417.graph_c1	16.43	21.17	4.17	3.5	2.3341e-08	-1.98104	down	Leucine rich repeat;; Leucine Rich repeats (2 copies);; Protein kinase domain;; Leucine Rich Repeat;; Protein tyrosine kinase;; Leucine Rich repeat	Probably inactive leucine-rich repeat receptor-like protein kinase At2g25790 OS=Arabidopsis thaliana OX=3702 GN=At2g25790 PE=2 SV=1
c133483.graph_c0	13.08	10.32	1.34	1.33	5.77362e-15	-2.84124	down	Protein tyrosine kinase;; Protein kinase domain;; Leucine rich repeat;; Leucine Rich repeats (2 copies)	Probable inactive leucine-rich repeat receptor-like protein kinase At3g03770 OS=Arabidopsis thaliana OX=3702 GN=At3g03770 PE=2 SV=1
c142766.graph_c3	105.25	115.07	27.13	32.42	1.36204e-08	-1.37806	down	Salt stress response/antifungal;; Protein tyrosine kinase;; Protein kinase domain	Cysteine-rich receptor-like protein kinase 25 OS=Arabidopsis thaliana OX=3702 GN=CRK25 PE=3 SV=1
c133455.graph_c1	1.06	0.41	6.03	4.92	1.39277e-06	2.82369	up	Protein kinase domain;; Protein tyrosine kinase;; Leucine rich repeat	Receptor-like protein kinase HAIKU2 OS=Arabidopsis thaliana OX=3702 GN=IKU2 PE=1 SV=1
c138342.graph_c1	5.19	5.32	14.76	13.74	0.000374056	1.6042	up	Salt stress response/antifungal	Putative cysteine-rich receptor-like protein kinase 20 OS=Arabidopsis thaliana OX=3702 GN=CRK20 PE=2 SV=2
c142263.graph_c1	54.72	67.55	10.93	13.77	1.85098e-11	-2.096	down	Salt stress response/antifungal	Cysteine-rich receptor-like protein kinase 10 OS=Arabidopsis thaliana OX=3702 GN=CRK10 PE=1 SV=3
c98729.graph_c1	65.15	68.08	7.71	8.34	1.76442e-16	-2.75636	down	--	Putative cysteine-rich receptor-like protein kinase 30 OS=Arabidopsis thaliana OX=3702 GN=CRK30 PE=3 SV=1
c140183.graph_c0	1.2	0.88	7.2	5.9	2.79978e-09	2.69324	up	Leucine rich repeat;; Leucine Rich repeats (2 copies);; Leucine rich repeat N-terminal domain;; Leucine Rich Repeat;; Protein kinase domain	Receptor-like protein kinase HAIKU2 OS=Arabidopsis thaliana OX=3702 GN=IKU2 PE=1 SV=1
c143518.graph_c0	53.83	48.13	17.43	17.13	3.43691e-05	-1.29142	down	Protein tyrosine kinase;; Protein kinase domain;; Wall-associated receptor kinase C-terminal	LEAF RUST 10 DISEASE-RESISTANCE LOCUS RECEPTOR-LIKE PROTEIN KINASE-like 1.1 OS=Arabidopsis thaliana OX=3702 GN=LRK10L-1.1 PE=2 SV=1
c140182.graph_c0	25.69	37.24	17.76	7.48	0.00138279	-1.06914	down	Protein tyrosine kinase;; Protein kinase domain	Cysteine-rich receptor-like protein kinase 3 OS=Arabidopsis thaliana OX=3702 GN=CRK3 PE=2 SV=1
c137959.graph_c0	2.24	1.51	0.34	0.15	0.0022758	-2.39859	down	Protein kinase domain;; Protein tyrosine kinase;; Leucine rich repeat;; Leucine Rich repeats (2 copies);; Leucine Rich Repeat;; Leucine rich repeat N-terminal domain;; Leucine Rich repeat	Leucine-rich repeat receptor-like protein kinase TDR OS=Arabidopsis thaliana OX=3702 GN=TDR PE=1 SV=1
c98729.graph_c0	68.95	68.77	8.47	13.05	2.83454e-18	-2.66572	down	Protein kinase domain;; Protein tyrosine kinase	Cysteine-rich receptor-like protein kinase 11 OS=Arabidopsis thaliana OX=3702 GN=CRK11 PE=2 SV=2
c144435.graph_c0	3.55	4.36	0.3	0.23	2.39097e-16	-3.52259	down	Protein kinase domain;; Protein tyrosine kinase;; Leucine rich repeat;; Leucine Rich repeats (2 copies);; Leucine Rich Repeat;; Leucine Rich repeat;; Leucine rich repeat N-terminal domain	Receptor-like protein kinase HSL1 OS=Arabidopsis thaliana OX=3702 GN=HSL1 PE=2 SV=1
c138530.graph_c0	11.33	11.15	3.92	2.4	4.3157e-07	-1.76539	down	Universal stress protein family;; Protein kinase domain;; Protein tyrosine kinase	Proline-rich receptor-like protein kinase PERK1 OS=Arabidopsis thaliana OX=3702 GN=PERK1 PE=1 SV=1
c128313.graph_c0	4.92	3.6	0.25	0.15	3.42662e-06	-3.57808	down	Leucine rich repeat;; Leucine Rich repeats (2 copies);; Leucine Rich Repeat;; Leucine rich repeat N-terminal domain	Leucine-rich repeat receptor-like protein kinase TDR OS=Arabidopsis thaliana OX=3702 GN=TDR PE=1 SV=1
CBL-interacting protein kinase (CIPK)
c113933.graph_c0	6.56	7.24	28.91	28.95	3.21313e-09	2.21104	up	Protein kinase domain;; Protein tyrosine kinase	CBL-interacting serine/threonine-protein kinase 25 OS=Arabidopsis thaliana OX=3702 GN=CIPK25 PE=2 SV=1
c143148.graph_c0	14.9	16.42	5.34	5.44	4.03266e-06	-1.58565	down	Phytochelatin synthase;; Protein kinase domain;; Protein tyrosine kinase;; Kinase-like;; NAF domain	CBL-interacting serine/threonine-protein kinase 24 OS=Arabidopsis thaliana OX=3702 GN=CIPK24 PE=1 SV=1
c116189.graph_c1	3.22	5.63	22.14	22.13	9.11411e-09	2.43559	up	NAF domain	CBL-interacting serine/threonine-protein kinase 10 OS=Arabidopsis thaliana OX=3702 GN=CIPK10 PE=1 SV=1
c136056.graph_c1	26.54	31.63	45.06	63.22	9.55837e-07	1.19713	up	Protein kinase domain;; Protein tyrosine kinase;; NAF domain;; Kinase-like	CBL-interacting serine/threonine-protein kinase 21 OS=Arabidopsis thaliana OX=3702 GN=CIPK21 PE=1 SV=1
c109166.graph_c0	15.82	10.8	37.79	24.78	0.00693072	1.35466	up	Protein kinase domain;; Protein tyrosine kinase	CBL-interacting serine/threonine-protein kinase 15 OS=Arabidopsis thaliana OX=3702 GN=CIPK15 PE=1 SV=2
c116189.graph_c0	3.52	5.11	24.67	27.19	1.31999e-16	2.71271	up	Protein kinase domain;; Protein tyrosine kinase;; Kinase-like	CBL-interacting protein kinase 5 OS=Oryza sativa subsp. japonica OX=39947 GN=CIPK5 PE=2 SV=1
c130948.graph_c0	13.99	15.85	102.18	90.36	1.54563e-55	2.90852	up	Protein kinase domain;; Protein tyrosine kinase;; NAF domain;; Kinase-like	CBL-interacting serine/threonine-protein kinase 11 OS=Arabidopsis thaliana OX=3702 GN=CIPK11 PE=1 SV=1
c141026.graph_c1	6.69	6.38	10.5	7.36	0.00376149	1.48121	up	Protein kinase domain;; Protein tyrosine kinase;; NAF domain;; Kinase-like	CBL-interacting serine/threonine-protein kinase 7 OS=Arabidopsis thaliana OX=3702 GN=CIPK7 PE=1 SV=1
c127953.graph_c0	0	0	0.25	2.73	0.000506695	3.86731	up	Protein kinase domain;; Protein tyrosine kinase	CBL-interacting protein kinase 29 OS=Oryza sativa subsp. japonica OX=39947 GN=CIPK29 PE=2 SV=1
c126402.graph_c1	310.53	243.04	766.47	734.36	2.45823e-16	1.61165	up	Protein kinase domain;; Protein tyrosine kinase;; NAF domain;; Kinase-like	CBL-interacting serine/threonine-protein kinase 6 OS=Arabidopsis thaliana OX=3702 GN=CIPK6 PE=1 SV=1
c126832.graph_c0	5.33	4.87	25.89	17.51	9.64389e-09	2.21245	up	NAF domain;; Protein kinase domain;; Protein tyrosine kinase	CBL-interacting serine/threonine-protein kinase 5 OS=Arabidopsis thaliana OX=3702 GN=CIPK5 PE=2 SV=1
c137672.graph_c0	57.47	59.04	278.89	289.94	8.46614e-56	2.51857	up	Protein kinase domain;; Protein tyrosine kinase;; NAF domain;; Kinase-like	CBL-interacting protein kinase 2 OS=Oryza sativa subsp. japonica OX=39947 GN=CIPK2 PE=2 SV=1
c134554.graph_c2	7.4	14.5	27.13	17.62	5.84095e-08	1.96298	up	Protein kinase domain;; Protein tyrosine kinase;; NAF domain;; Kinase-like	CBL-interacting protein kinase 5 OS=Oryza sativa subsp. japonica OX=39947 GN=CIPK5 PE=2 SV=1
c141108.graph_c0	10.73	12.8	23.6	18.98	0.000456711	1.04345	up	Protein kinase domain;; Protein tyrosine kinase;; NAF domain;; Kinase-like	CBL-interacting protein kinase 2 OS=Oryza sativa subsp. japonica OX=39947 GN=CIPK2 PE=2 SV=1
c132711.graph_c0	31.33	29.67	52.88	46.38	5.58691e-07	1.11962	up	Protein kinase domain;; Protein tyrosine kinase;; NAF domain;; Kinase-like	CBL-interacting serine/threonine-protein kinase 12 OS=Arabidopsis thaliana OX=3702 GN=CIPK12 PE=1 SV=1
Serine/threonine-protein kinase
c130503.graph_c0	27.85	29.37	63.22	74.28	1.51223e-11	1.44951	up	Protein tyrosine kinase	Serine/threonine-protein kinase BSK7 OS=Arabidopsis thaliana OX=3702 GN=BSK7 PE=3 SV=1
c113933.graph_c0	6.56	7.24	28.91	28.95	3.21313e-09	2.21104	up	Protein kinase domain;; Protein tyrosine kinase	CBL-interacting serine/threonine-protein kinase 25 OS=Arabidopsis thaliana OX=3702 GN=CIPK25 PE=2 SV=1
c136852.graph_c0	60.28	44.45	61.88	68.97	1.16052e-05	1.1027	up	S-locus glycoprotein domain;; D-mannose binding lectin;; PAN-like domain;; Protein tyrosine kinase;; Protein kinase domain;; Protein tyrosine kinase;; Protein kinase domain	G-type lectin S-receptor-like serine/threonine-protein kinase At4g27290 OS=Arabidopsis thaliana OX=3702 GN=At4g27290 PE=3 SV=4
c143148.graph_c0	14.9	16.42	5.34	5.44	4.03266e-06	-1.58565	down	Phytochelatin synthase;; Protein kinase domain;; Protein tyrosine kinase;; Kinase-like;; NAF domain	CBL-interacting serine/threonine-protein kinase 24 OS=Arabidopsis thaliana OX=3702 GN=CIPK24 PE=1 SV=1
c133707.graph_c0	2.97	1.1	0.15	0.22	0.000335523	-2.8492	down	Protein kinase domain;; Protein tyrosine kinase;; Leucine rich repeat;; Leucine Rich repeats (2 copies);; Leucine Rich Repeat;; Leucine rich repeat N-terminal domain	LRR receptor-like serine/threonine-protein kinase RCH1 OS=Arabidopsis thaliana OX=3702 GN=RCH1 PE=2 SV=1
c142548.graph_c0	16.36	14.53	3.78	4.24	9.59412e-07	-1.55628	down	D-mannose binding lectin;; S-locus glycoprotein domain;; PAN-like domain;; Protein kinase domain;; Protein tyrosine kinase	Receptor-like serine/threonine-protein kinase SD1-8 OS=Arabidopsis thaliana OX=3702 GN=SD18 PE=1 SV=1
c116189.graph_c1	3.22	5.63	22.14	22.13	9.11411e-09	2.43559	up	NAF domain	CBL-interacting serine/threonine-protein kinase 10 OS=Arabidopsis thaliana OX=3702 GN=CIPK10 PE=1 SV=1
c98813.graph_c0	0	0	1.13	0.93	0.00145415	3.63019	up	Protein kinase domain;; Protein tyrosine kinase	Probable serine/threonine-protein kinase At1g54610 OS=Arabidopsis thaliana OX=3702 GN=At1g54610 PE=1 SV=1
c141785.graph_c0	19.09	23.96	7.26	8.14	4.73798e-05	-1.33973	down	Protein tyrosine kinase;; Protein kinase domain;; Leucine Rich repeats (2 copies);; Leucine rich repeat;; Leucine rich repeat N-terminal domain	Probable LRR receptor-like serine/threonine-protein kinase At1g63430 OS=Arabidopsis thaliana OX=3702 GN=At1g63430 PE=2 SV=1
c136056.graph_c1	26.54	31.63	45.06	63.22	9.55837e-07	1.19713	up	Protein kinase domain;; Protein tyrosine kinase;; NAF domain;; Kinase-like	CBL-interacting serine/threonine-protein kinase 21 OS=Arabidopsis thaliana OX=3702 GN=CIPK21 PE=1 SV=1
c127892.graph_c1	3.26	5.78	40.04	54.14	1.02255e-29	3.64562	up	Protein tyrosine kinase;; Protein kinase domain;; Protein tyrosine kinase;; Protein kinase domain;; Phosphotransferase enzyme family	Probable serine/threonine-protein kinase SIS8 OS=Arabidopsis thaliana OX=3702 GN=SIS8 PE=1 SV=1
c109166.graph_c0	15.82	10.8	37.79	24.78	0.00693072	1.35466	up	Protein kinase domain;; Protein tyrosine kinase	CBL-interacting serine/threonine-protein kinase 15 OS=Arabidopsis thaliana OX=3702 GN=CIPK15 PE=1 SV=2
c117745.graph_c0	18.21	14.69	30.14	31.31	0.00865597	1.05792	up	--	Probable serine/threonine-protein kinase PBL21 OS=Arabidopsis thaliana OX=3702 GN=PBL21 PE=1 SV=1
c129113.graph_c1	18.16	14.62	2.12	1.64	4.66894e-12	-2.85297	down	Protein tyrosine kinase;; Protein kinase domain	Probable serine/threonine-protein kinase PIX7 OS=Arabidopsis thaliana OX=3702 GN=PIX7 PE=1 SV=1
c114584.graph_c0	0	0.02	0.64	2.39	0.00636212	3.23291	up	Protein kinase domain;; Protein tyrosine kinase;; Kinase-like	Serine/threonine-protein kinase GRIK2 OS=Arabidopsis thaliana OX=3702 GN=GRIK2 PE=1 SV=1
c128953.graph_c2	22.63	21.76	74.69	53.22	1.13203e-11	1.71739	up	--	Probable serine/threonine-protein kinase WNK4 OS=Arabidopsis thaliana OX=3702 GN=WNK4 PE=1 SV=1
c104556.graph_c1	0.17	0.64	3.49	3.66	0.00602159	2.67972	up	D-mannose binding lectin	G-type lectin S-receptor-like serine/threonine-protein kinase At1g11330 OS=Arabidopsis thaliana OX=3702 GN=At1g11330 PE=1 SV=3
c109229.graph_c0	5.21	7.94	1.78	0.86	3.59793e-05	-1.90839	down	Leucine rich repeat;; Protein kinase domain;; Protein tyrosine kinase;; Leucine Rich repeats (2 copies);; Leucine Rich Repeat;; Leucine rich repeat N-terminal domain	Probable LRR receptor-like serine/threonine-protein kinase At3g47570 OS=Arabidopsis thaliana OX=3702 GN=At3g47570 PE=2 SV=1
c138345.graph_c1	9.93	10.73	24.99	25.38	2.80045e-12	1.47851	up	Protein kinase domain;; Protein tyrosine kinase;; Oxidative-stress-responsive kinase 1 C-terminal domain;; Protein kinase domain;; Protein tyrosine kinase;; Protein kinase domain;; Protein tyrosine kinase	Serine/threonine-protein kinase WNK1 OS=Arabidopsis thaliana OX=3702 GN=WNK1 PE=1 SV=1
c128118.graph_c4	16.52	9.96	58.24	35.75	4.20392e-06	1.90937	up	--	Probable serine/threonine-protein kinase WNK4 OS=Oryza sativa subsp. japonica OX=39947 GN=WNK4 PE=2 SV=1
c142917.graph_c1	16.89	24.98	7.94	8.24	0.00807619	-1.06341	down	--	Probable LRR receptor-like serine/threonine-protein kinase At1g07650 OS=Arabidopsis thaliana OX=3702 GN=At1g07650 PE=1 SV=1
c131027.graph_c0	28.18	31.12	85.93	90.01	1.51498e-22	1.82112	up	--	Probable serine/threonine-protein kinase WNK4 OS=Arabidopsis thaliana OX=3702 GN=WNK4 PE=1 SV=1
c131179.graph_c1	92.36	115.21	33.27	36.04	1.19817e-07	-1.36411	down	--	Probable LRR receptor-like serine/threonine-protein kinase At1g56130 OS=Arabidopsis thaliana OX=3702 GN=At1g56130 PE=2 SV=2
c143643.graph_c0	3.33	3.66	6.96	7.58	8.32554e-05	1.26361	up	Protein kinase domain;; Protein tyrosine kinase;; D-mannose binding lectin;; S-locus glycoprotein domain;; PAN-like domain	G-type lectin S-receptor-like serine/threonine-protein kinase At2g19130 OS=Arabidopsis thaliana OX=3702 GN=At2g19130 PE=2 SV=1
c144085.graph_c1	5.17	6.8	11.8	17.26	2.08084e-06	1.46042	up	Leucine rich repeat;; Leucine Rich repeats (2 copies);; Leucine Rich Repeat;; Leucine rich repeat N-terminal domain;; Protein tyrosine kinase;; Protein kinase domain	Probable LRR receptor-like serine/threonine-protein kinase At2g16250 OS=Arabidopsis thaliana OX=3702 GN=At2g16250 PE=2 SV=1
c141519.graph_c0	22.78	19.38	4.09	3.69	6.39849e-05	-2.09799	down	Protein kinase domain;; Protein tyrosine kinase	G-type lectin S-receptor-like serine/threonine-protein kinase LECRK2 OS=Oryza sativa subsp. japonica OX=39947 GN=LECRK2 PE=3 SV=1
c130987.graph_c0	106.58	119.25	25.21	13.14	9.05451e-15	-2.50885	down	Leucine rich repeat;; Leucine Rich Repeat	LRR receptor-like serine/threonine-protein kinase ERL2 OS=Arabidopsis thaliana OX=3702 GN=ERL2 PE=2 SV=1
c131709.graph_c0	123.21	139.89	38.89	42.86	6.92657e-08	-1.32986	down	--	Probable LRR receptor-like serine/threonine-protein kinase At1g56140 OS=Arabidopsis thaliana OX=3702 GN=At1g56140 PE=2 SV=2
c140862.graph_c1	2.5	2.98	9.25	15.18	3.28926e-11	2.297	up	Protein kinase domain;; Protein tyrosine kinase;; D-mannose binding lectin;; S-locus glycoprotein domain;; PAN-like domain	G-type lectin S-receptor-like serine/threonine-protein kinase LECRK3 OS=Oryza sativa subsp. japonica OX=39947 GN=LECRK3 PE=3 SV=2
c123903.graph_c0	31.95	34.42	116.55	101.58	1.21131e-28	1.94254	up	Protein kinase domain;; Protein tyrosine kinase;; Protein kinase C terminal domain	Serine/threonine-protein kinase AtPK2/AtPK19 OS=Arabidopsis thaliana OX=3702 GN=ATPK2 PE=1 SV=2
c130948.graph_c0	13.99	15.85	102.18	90.36	1.54563e-55	2.90852	up	Protein kinase domain;; Protein tyrosine kinase;; NAF domain;; Kinase-like	CBL-interacting serine/threonine-protein kinase 11 OS=Arabidopsis thaliana OX=3702 GN=CIPK11 PE=1 SV=1
c141026.graph_c1	6.69	6.38	10.5	7.36	0.00376149	1.48121	up	Protein kinase domain;; Protein tyrosine kinase;; NAF domain;; Kinase-like	CBL-interacting serine/threonine-protein kinase 7 OS=Arabidopsis thaliana OX=3702 GN=CIPK7 PE=1 SV=1
c139956.graph_c0	5.01	5.56	14.68	15.86	5.81424e-12	1.72115	up	Protein kinase domain;; Protein tyrosine kinase;; D-mannose binding lectin	G-type lectin S-receptor-like serine/threonine-protein kinase SD2-5 OS=Arabidopsis thaliana OX=3702 GN=SD25 PE=1 SV=1
c131735.graph_c1	34.02	34.17	63.7	60.47	2.19946e-07	1.11781	up	Protein kinase domain;; Protein tyrosine kinase;; Protein tyrosine kinase;; Protein kinase domain;; Protein of unknown function (DUF3339)	Probable serine/threonine-protein kinase PBL7 OS=Arabidopsis thaliana OX=3702 GN=PBL7 PE=1 SV=1
c126402.graph_c1	310.53	243.04	766.47	734.36	2.45823e-16	1.61165	up	Protein kinase domain;; Protein tyrosine kinase;; NAF domain;; Kinase-like	CBL-interacting serine/threonine-protein kinase 6 OS=Arabidopsis thaliana OX=3702 GN=CIPK6 PE=1 SV=1
c134431.graph_c1	3.77	3.54	0.71	0.43	0.00132389	-2.25927	down	Protein kinase domain;; Protein tyrosine kinase	G-type lectin S-receptor-like serine/threonine-protein kinase SD2-2 OS=Arabidopsis thaliana OX=3702 GN=SD22 PE=1 SV=1
c134849.graph_c0	37.49	30.51	11.23	9.37	1.03664e-05	-1.5491	down	MULE transposase domain	Probable serine/threonine-protein kinase At1g09600 OS=Arabidopsis thaliana OX=3702 GN=At1g09600 PE=3 SV=1
c132192.graph_c0	15.06	14.33	3.96	4.49	0.00517418	-1.5105	down	Protein tyrosine kinase;; Protein kinase domain	Leucine-rich repeat receptor-like serine/threonine-protein kinase BAM2 OS=Arabidopsis thaliana OX=3702 GN=BAM2 PE=1 SV=1
c128649.graph_c0	0	0	0.21	1.67	0.000299741	3.96355	up	Protein kinase domain;; Protein tyrosine kinase	Serine/threonine-protein kinase AFC3 OS=Arabidopsis thaliana OX=3702 GN=AFC3 PE=2 SV=2
c132192.graph_c1	25	22.87	7.76	10.68	0.000153586	-1.14421	down	Leucine rich repeat;; Leucine Rich repeats (2 copies);; Protein kinase domain;; Protein tyrosine kinase;; Leucine rich repeat N-terminal domain;; Leucine Rich Repeat	Leucine-rich repeat receptor-like serine/threonine-protein kinase BAM1 OS=Arabidopsis thaliana OX=3702 GN=BAM1 PE=1 SV=1
c122490.graph_c0	7.04	9.86	26.43	28.88	5.53549e-09	1.88273	up	Protein kinase domain;; Protein tyrosine kinase	Probable serine/threonine-protein kinase At1g09600 OS=Arabidopsis thaliana OX=3702 GN=At1g09600 PE=3 SV=1
c143054.graph_c0	31.15	38.57	61.48	75.22	2.8642e-15	1.65034	up	Ethylene-responsive protein kinase Le-CTR1	Probable serine/threonine-protein kinase SIS8 OS=Arabidopsis thaliana OX=3702 GN=SIS8 PE=1 SV=1
c140730.graph_c2	18.78	21.51	30.36	28.19	0.000130594	1.01883	up	Protein kinase domain;; Protein tyrosine kinase	Receptor-like cytosolic serine/threonine-protein kinase RBK2 OS=Arabidopsis thaliana OX=3702 GN=RBK2 PE=1 SV=1
c135790.graph_c0	7.5	6.13	6.29	13.23	0.00153974	2.05578	up	Protein tyrosine kinase;; Protein kinase domain	G-type lectin S-receptor-like serine/threonine-protein kinase B120 OS=Arabidopsis thaliana OX=3702 GN=B120 PE=2 SV=1
c130512.graph_c0	4.91	6.37	31.21	31.89	2.9277e-30	2.66051	up	Protein kinase domain;; Protein tyrosine kinase	Probable LRR receptor-like serine/threonine-protein kinase RKF3 OS=Arabidopsis thaliana OX=3702 GN=RKF3 PE=2 SV=1
c128958.graph_c0	7.41	7.91	1.91	1.96	4.40185e-05	-1.75969	down	Protein tyrosine kinase;; Protein kinase domain;; PAS domain;; PAS fold;; PAS fold	Serine/threonine-protein kinase EDR1 OS=Arabidopsis thaliana OX=3702 GN=EDR1 PE=1 SV=1
c144033.graph_c1	14.14	17.52	7.07	5.47	0.000354804	-1.11098	down	Protein kinase domain	Serine/threonine-protein kinase AFC3 OS=Arabidopsis thaliana OX=3702 GN=AFC3 PE=2 SV=2
c126832.graph_c0	5.33	4.87	25.89	17.51	9.64389e-09	2.21245	up	NAF domain;; Protein kinase domain;; Protein tyrosine kinase	CBL-interacting serine/threonine-protein kinase 5 OS=Arabidopsis thaliana OX=3702 GN=CIPK5 PE=2 SV=1
c141519.graph_c1	45.66	35.36	6.06	8.95	4.79812e-14	-2.19259	down	Protein tyrosine kinase;; Protein kinase domain;; D-mannose binding lectin	G-type lectin S-receptor-like serine/threonine-protein kinase LECRK3 OS=Oryza sativa subsp. japonica OX=39947 GN=LECRK3 PE=3 SV=2
c132318.graph_c0	16.27	28.08	2.41	4.69	0.00205909	-2.27244	down	--	Serine/threonine-protein kinase AFC2 OS=Arabidopsis thaliana OX=3702 GN=AFC2 PE=1 SV=1
c135563.graph_c3	11.8	9.91	2.73	1.99	9.47368e-05	-1.83403	down	Protein kinase domain;; Protein tyrosine kinase	Probable serine/threonine-protein kinase PBL8 OS=Arabidopsis thaliana OX=3702 GN=PBL8 PE=1 SV=1
c142179.graph_c1	0.38	0.74	5.52	4.5	7.20129e-14	3.22433	up	Protein kinase domain;; Protein tyrosine kinase;; Leucine rich repeat;; Leucine Rich repeats (2 copies);; Leucine Rich Repeat	Probable LRR receptor-like serine/threonine-protein kinase At1g74360 OS=Arabidopsis thaliana OX=3702 GN=At1g74360 PE=1 SV=1
c126339.graph_c1	31.6	24.64	6.64	4.03	2.21455e-15	-2.67614	down	Leucine rich repeat;; Leucine Rich repeats (2 copies);; Leucine rich repeat N-terminal domain;; Leucine Rich Repeat;; Leucine rich repeat;; Leucine Rich repeats (2 copies);; Leucine Rich Repeat;; Leucine Rich repeat	LRR receptor-like serine/threonine-protein kinase OS=Arabidopsis thaliana OX=3702 GN=RGI3 PE=1 SV=1
c141719.graph_c0	7.67	8.6	1.43	2.05	0.000344877	-1.8316	down	Protein kinase domain;; Protein tyrosine kinase;; D-mannose binding lectin	G-type lectin S-receptor-like serine/threonine-protein kinase LECRK1 OS=Oryza sativa subsp. japonica OX=39947 GN=LECRK1 PE=2 SV=1
c128505.graph_c0	16.29	14.5	3.98	3.81	7.41686e-05	-1.70281	down	Domain of unknown function (DUF3403);; Protein tyrosine kinase;; Protein kinase domain;; Protein tyrosine kinase	G-type lectin S-receptor-like serine/threonine-protein kinase B120 OS=Arabidopsis thaliana OX=3702 GN=B120 PE=2 SV=1
c142401.graph_c0	5.13	4.8	8.66	10.97	2.05639e-06	2.12531	up	Leucine rich repeat;; Protein kinase domain;; Leucine Rich repeats (2 copies);; Protein tyrosine kinase;; Leucine rich repeat N-terminal domain;; Leucine Rich Repeat	LRR receptor-like serine/threonine-protein kinase FLS2 OS=Arabidopsis thaliana OX=3702 GN=FLS2 PE=1 SV=1
c135050.graph_c1	8.46	9.4	22.83	23.69	0.000100052	1.19178	up	Carbohydrate-binding protein of the ER;; Leucine rich repeat N-terminal domain;; Di-glucose binding within endoplasmic reticulum	Leucine-rich repeat receptor-like serine/threonine-protein kinase At2g14510 OS=Arabidopsis thaliana OX=3702 GN=At2g14510 PE=2 SV=1
c126339.graph_c0	23.91	18.67	1.73	2.04	1.27047e-17	-3.11253	down	Protein kinase domain;; Protein tyrosine kinase;; Leucine rich repeat	LRR receptor-like serine/threonine-protein kinase OS=Arabidopsis thaliana OX=3702 GN=RGI3 PE=1 SV=1
c129223.graph_c0	85.76	107.08	33.48	32.12	3.54427e-06	-1.30812	down	--	Probable LRR receptor-like serine/threonine-protein kinase At1g56130 OS=Arabidopsis thaliana OX=3702 GN=At1g56130 PE=2 SV=2
c144198.graph_c0	27.95	26.46	59.25	64.37	2.64544e-12	1.36465	up	Protein kinase domain;; Protein tyrosine kinase;; Leucine rich repeat;; Leucine Rich repeats (2 copies);; Leucine Rich Repeat;; Leucine rich repeat;; Leucine rich repeat N-terminal domain;; Leucine Rich repeats (2 copies)	Probable LRR receptor-like serine/threonine-protein kinase At3g47570 OS=Arabidopsis thaliana OX=3702 GN=At3g47570 PE=2 SV=1
c129113.graph_c0	18.83	17.34	1.63	1.42	1.60029e-10	-3.16015	down	Protein kinase domain;; Protein tyrosine kinase	Probable serine/threonine-protein kinase PIX7 OS=Arabidopsis thaliana OX=3702 GN=PIX7 PE=1 SV=1
c125310.graph_c1	0.86	0.87	5.08	6.96	2.78541e-09	2.83045	up	Protein tyrosine kinase;; Protein kinase domain;; Regulator of chromosome condensation (RCC1) repeat	Serine/threonine-protein kinase-like protein CCR4 OS=Arabidopsis thaliana OX=3702 GN=CCR4 PE=1 SV=1
c129795.graph_c1	9.33	8.79	13.69	24.75	0.0030626	1.26692	up	--	Probable LRR receptor-like serine/threonine-protein kinase At2g16250 OS=Arabidopsis thaliana OX=3702 GN=At2g16250 PE=2 SV=1
c136066.graph_c0	24.77	23.11	11.93	7.12	0.00123285	-1.13507	down	Protein tyrosine kinase;; Protein kinase domain;; N-acetylglucosaminyl transferase component (Gpi1)	Serine/threonine-protein kinase PBS1 OS=Arabidopsis thaliana OX=3702 GN=PBS1 PE=1 SV=1
c132711.graph_c0	31.33	29.67	52.88	46.38	5.58691e-07	1.11962	up	Protein kinase domain;; Protein tyrosine kinase;; NAF domain;; Kinase-like	CBL-interacting serine/threonine-protein kinase 12 OS=Arabidopsis thaliana OX=3702 GN=CIPK12 PE=1 SV=1
c142263.graph_c0	39.12	56.07	14.56	18.47	2.11813e-06	-1.45282	down	Protein tyrosine kinase;; Protein kinase domain;; Salt stress response/antifungal;; Protein tyrosine kinase;; Protein kinase domain	G-type lectin S-receptor-like serine/threonine-protein kinase At4g27290 OS=Arabidopsis thaliana OX=3702 GN=At4g27290 PE=3 SV=4
c135135.graph_c1	18.94	18.23	42.31	42.17	1.10484e-12	1.55968	up	Protein tyrosine kinase;; Protein kinase domain	Receptor-like cytosolic serine/threonine-protein kinase RBK2 OS=Arabidopsis thaliana OX=3702 GN=RBK2 PE=1 SV=1
c143331.graph_c0	37.52	34.99	58.66	66.62	8.01992e-11	1.44376	up	Protein tyrosine kinase;; Protein kinase domain	Serine/threonine-protein kinase BSK7 OS=Arabidopsis thaliana OX=3702 GN=BSK7 PE=3 SV=1
