# Supplementary material for: Transcriptomic Analyses of Camellia oleifera ‘Huaxin’ Leaf Reveal Candidate Genes Related to Long-Term Cold Stress
Source: Int J Mol Sci. 2020 Jan 28;21(3):846. doi: 10.3390/ijms21030846 (PMC7037897; doi:10.3390/ijms21030846)
Supplement: Supplementary file 1 [file ijms-21-00846-s001.zip › Supplementary file/Additional file 5-table S5.xlsx]

## Sheet: Sheet1
	Additional file 5: Table S5. Differentially expression hormone-related DEGs responding to low temperature of Camellia oleifera.
	ID	Name	Expression
			A2	A3	B1	B3	C1	C3	Pfam_annotation	Swissprot_annotation
	c139570.graph_c0	TIR1	70.88	59.31	19.05	16.49	25.76	24.7	Leucine Rich repeats (2 copies);; F-box-like;; Leucine Rich repeat;; F-box domain	Protein TRANSPORT INHIBITOR RESPONSE 1 OS=Arabidopsis thaliana OX=3702 GN=TIR1 PE=1 SV=2
	c109979.graph_c0	IAA	2.9	6	0	0.11	0.76	0	AUX/IAA family	Auxin-induced protein 22D OS=Vigna radiata var. radiata OX=3916 GN=AUX22D PE=2 SV=1
	c113747.graph_c0	IAA	5.25	9.46	0.21	0.07	0.14	0.22	AUX/IAA family	Auxin-responsive protein IAA13 OS=Arabidopsis thaliana OX=3702 GN=IAA13 PE=1 SV=2
	c119499.graph_c0	GH3	15.57	9.14	0.29	0.04	0.25	0.46	GH3 auxin-responsive promoter	Indole-3-acetic acid-amido synthetase GH3.6 OS=Arabidopsis thaliana OX=3702 GN=GH3.6 PE=1 SV=1
	c128589.graph_c2	GH3	49.21	36	2.27	2.33	2.15	6.99	GH3 auxin-responsive promoter;; GH3 auxin-responsive promoter	Indole-3-acetic acid-amido synthetase GH3.10 OS=Arabidopsis thaliana OX=3702 GN=GH3.10 PE=2 SV=1
	c124281.graph_c1	AHP	147.97	145.2	3.71	1.66	16.96	9.02	--	Pseudo histidine-containing phosphotransfer protein 5 OS=Oryza sativa subsp. japonica OX=39947 GN=PHP5 PE=2 SV=1
	c143348.graph_c2	AHP	16.06	21.45	0	0	1.4	0.97	--	Pseudo histidine-containing phosphotransfer protein 1 OS=Oryza sativa subsp. japonica OX=39947 GN=PHP1 PE=3 SV=2
	c138967.graph_c1	ARR-B	17.15	16.01	38.38	41.75	30.54	31.13	Response regulator receiver domain;; Myb-like DNA-binding domain	Two-component response regulator ARR2 OS=Arabidopsis thaliana OX=3702 GN=ARR2 PE=1 SV=1
	c118580.graph_c0	ARR-A	10.52	11.13	43.85	35.71	113.77	124.49	Response regulator receiver domain	Two-component response regulator ARR17 OS=Arabidopsis thaliana OX=3702 GN=ARR17 PE=2 SV=1
	c135622.graph_c0	ARR-A	2.04	3.88	10.09	12.04	3.01	2.36	Response regulator receiver domain	Two-component response regulator ARR3 OS=Arabidopsis thaliana OX=3702 GN=ARR3 PE=2 SV=1
	c119176.graph_c0	GID1	45.01	30.92	99.69	111.94	61.23	51.84	alpha/beta hydrolase fold;; Carboxylesterase family	Gibberellin receptor GID1B OS=Arabidopsis thaliana OX=3702 GN=GID1B PE=1 SV=1
	c129659.graph_c0	GID1	8.15	10.69	28.9	30.29	21.8	28.88	alpha/beta hydrolase fold;; Carboxylesterase family	Gibberellin receptor GID1B OS=Arabidopsis thaliana OX=3702 GN=GID1B PE=1 SV=1
	c141003.graph_c0	PIF3	79.13	87.18	165.75	156.74	154.59	152.53	Helix-loop-helix DNA-binding domain	Transcription factor PIF3 OS=Arabidopsis thaliana OX=3702 GN=PIF3 PE=1 SV=1
	c120077.graph_c0	PP2C	1.01	0.45	4.58	4.23	2.83	1.53	Protein phosphatase 2C;; Protein phosphatase 2C	Protein phosphatase 2C 3 OS=Arabidopsis thaliana OX=3702 GN=AIP1 PE=1 SV=1
	c139110.graph_c0	PP2C	16.13	18.95	34.95	37.69	19.33	18.79	Protein phosphatase 2C	Protein phosphatase 2C 56 OS=Arabidopsis thaliana OX=3702 GN=ABI1 PE=1 SV=2
	c139161.graph_c3	PP2C	3.72	4.67	7.96	9.74	6.02	3.3	--	Protein phosphatase 2C 37 OS=Arabidopsis thaliana OX=3702 GN=PP2CA PE=1 SV=1
	c110576.graph_c0	SNRK2	24.88	20.33	71.83	63.22	47.31	34.98	Protein kinase domain;; Protein tyrosine kinase	Serine/threonine-protein kinase SAPK1 OS=Oryza sativa subsp. japonica OX=39947 GN=SAPK1 PE=1 SV=1
	c135205.graph_c1	SNRK2	32.32	22.17	61.27	61.38	36.45	25.52	Protein kinase domain;; Protein tyrosine kinase;; Protein kinase domain;; Protein tyrosine kinase	Serine/threonine-protein kinase SAPK1 OS=Oryza sativa subsp. japonica OX=39947 GN=SAPK1 PE=1 SV=1
	c134628.graph_c0	ABF2	4.66	5.22	11.71	15.55	5.6	2.42	ABA responsive element binding factor	ABSCISIC ACID-INSENSITIVE 5-like protein 5 OS=Arabidopsis thaliana OX=3702 GN=ABF2 PE=1 SV=1
