# Supplementary material for: Transcriptomic Analyses of Camellia oleifera ‘Huaxin’ Leaf Reveal Candidate Genes Related to Long-Term Cold Stress
Source: Int J Mol Sci. 2020 Jan 28;21(3):846. doi: 10.3390/ijms21030846 (PMC7037897; doi:10.3390/ijms21030846)
Supplement: Supplementary file 1 [file ijms-21-00846-s001.zip › Supplementary file/Additional file 6-table S6.xlsx]

## Sheet: Sheet1
	Additional file 6: Table S6. Key DEGs related to Photosynthesis of Camellia oleifera
	Gene_ID	Name	Expression									Annotation in KEGG
			A1	A2	A3	B1	B2	B3	C1	C2	C3
	c131161.graph_c0	LHCA1	2547.79	1763.92	1153.25	366.32	419.58	357.2	118.53	84.15	136.15	Chlorophyll A-B binding protein
	c104950.graph_c0	LHCA2	29.3	17.51	20.68		3.42	1.94	3.61	4.46	2.89	chlorophyll a/b-binding protein type II precursor [Populus trichocarpa]
	c122920.graph_c1	LHCA2	4498.76	3443.05	2794.37	1181.69	1279.34	1101.8	864.18	883.79	1126.48	chlorophyll a/b-binding protein type II precursor [Populus trichocarpa]
	c137039.graph_c1	LHCA3	3819.64	3199.37	2542.18	1064.95	1249.99	1087.78	683.6	537.5	686.94	chlorophyll a-b binding protein 8, chloroplastic [Quercus suber]
	c128200.graph_c2	LHCA4	2817.92	2479.44	1677.12	173.08	238.72	159.46	72.03	61.47	85.1	chlorophyll a-b binding protein P4, chloroplastic [Ziziphus jujuba]
	c126787.graph_c0	LHCA5	138.44	104.81	80.49	15.04	15.34	11.3	9.34	5	9.13	Photosystem I chlorophyll a/b-binding protein 5, chloroplastic OS=Arabidopsis thaliana
	c133700.graph_c1	LHCB4	3952.99	3113.05	2543.46	791.21	1020.43	777.62	558.18	482.61	650.9	chlorophyll a-b binding protein CP29.2, chloroplastic [Olea europaea var. sylvestris]
	c89363.graph_c0	LHCB4	258.95	239.43	222.18	80.89	83.43	59.54	50.85	55.14	87.74	chlorophyll a-b binding protein CP29.1, chloroplastic [Ricinus communis]
	c122737.graph_c0	LHCB5	2790.25	2411.21	2077.36	670.87	824.55	628.93	263.14	186.87	283.79	chlorophyll a-b binding protein CP26, chloroplastic [Vitis vinifera]
	c132766.graph_c2	LHCB6	1558.52	1586.56	1118.52	599.22	656.96	583.4	330.94	286.23	343.69	Chlorophyll a-b binding protein CP24 10A, chloroplastic
	c134494.graph_c0	psbO	3256.83	3124.99	2707.13	1200.23	1451.16	1147.02	1254.67	1045.59	1521.32	oxygen-evolving enhancer protein [Camellia sinensis]
	c139745.graph_c0	psbO	124.73	174.67	211.76	46.88	43.47	47.17	46.87	56.1	91.36	Oxygen-evolving enhancer protein 1, chloroplastic Solanum tuberosum
	c139397.graph_c0	psbQ	2149.09	1828.49	1711.65	554.81	754.56	526.29	749.24	650.8	816.56	Oxygen-evolving enhancer protein 3, chloroplastic Spinacia oleracea
	c134408.graph_c0	psbR	436.63	580.9	723.09	4.59	3.75	4.75	11.37	12.76	7.07	Photosystem II 10 kDa polypeptide, chloroplastic Solanum tuberosum
	c133294.graph_c0	psb27	276.32	276.5	220.32	54.02	52.5	57.17	34.43	21.72	36.4	Photosystem II Pbs [Trema orientalis]
	c145406.graph_c0	psaD	154.32	195.21	138.26	32.42	37.04	29.69	8.76	4.51	6.32	photosystem I subunit D-1 [Diospyros kaki]
	c84007.graph_c0	psaH	68.63	98.17	126.07	26.62	39.15	35.78	22	8.3	10.62	Photosystem I reaction center subunit VI, chloroplastic Spinacia oleracea
	c113492.graph_c0	psaO	1002.84	1217.57	1112.89	11.91	27.82	7.81	32.58	33.07	69.54	16kda membrane protein [Camellia sinensis]
	c111531.graph_c1	ATPF1G, atpG	320.16	263.32	211.58	5.34	7.73	3.51	1.93	1.32	1.3	ATP synthase gamma chain, chloroplastic [Prunus avium]
	c104098.graph_c0	ATPF1D, atpH	738.7	580.95	474.06	240.58	307.36	217.26	214.19	208.64	274.47	ATP ase [Macleaya cordata]
	c134021.graph_c1	psbS	463.85	389.18	392.75	744.68	719.79	870.19	663.96	573.61	733.75	photosystem II 22 kDa protein, chloroplastic [Chenopodium quinoa]
	c140493.graph_c0	psbS	596.33	594.87	609.56	1175.37	1276.7	1156.09	1914.59	1821.59	1719.36	Photosystem II 22 kDa protein, chloroplastic OS=Nicotiana tabacum
