# Supplementary material for: Transcriptomic Analyses of Camellia oleifera ‘Huaxin’ Leaf Reveal Candidate Genes Related to Long-Term Cold Stress
Source: Int J Mol Sci. 2020 Jan 28;21(3):846. doi: 10.3390/ijms21030846 (PMC7037897; doi:10.3390/ijms21030846)
Supplement: Supplementary file 1 [file ijms-21-00846-s001.zip › Supplementary file/Additional file 7-table S7 and figure S2.xlsx]

## Sheet: Sheet1
	Additional file 7: Table S7. Key DEGs related to the membrane system and osmoregulation of Camellia oleifera
	Gene_ID	Name	Expression						Annotation in KEGG
			A2	A3	B1	B3	C1	C3
	c135502.graph_c2	FAD12	22.98	42.62	178.31	196.41	540.6	615.29	Delta(12)-fatty-acid desaturase FAD2 OS=Vernicia fordii OX=73154 GN=FAD2 PE=1 SV=1
	c126946.graph_c0	FAD8	27.59	27.65	5.97	4.82	84.71	98.87	Delta(8)-fatty-acid desaturase OS=Helianthus annuus OX=4232 GN=sld1 PE=1 SV=1
	c107684.graph_c0	FAD9	7.24	7.63	32.21	31.56	59.15	57.4	Stearoyl-[acyl-carrier-protein] 9-desaturase, chloroplastic OS=Olea europaea OX=4146 PE=2 SV=1
	c141222.graph_c0	FAD4	9.9	9.26	75.93	78.64	27.98	23.62	Fatty acid desaturase 4, chloroplastic OS=Arabidopsis thaliana OX=3702 GN=FAD4 PE=1 SV=1
	c124541.graph_c0	FAD3	3.63	3.97	15.65	17.45	3.01	2.88	Omega-3 fatty acid desaturase, chloroplastic OS=Ricinus communis OX=3988 GN=FAD7A-1 PE=2 SV=1
	c118627.graph_c0	LTP	1668.78	1095.49	63.84	100.06	303.03	262.47	Non-specific lipid-transfer protein OS=Helianthus annuus OX=4232 PE=3 SV=1
	c111535.graph_c0	LTP	2531.51	2234.54	137.79	229.29	85.45	19.44	Probable non-specific lipid-transfer protein AKCS9 OS=Vigna unguiculata OX=3917 PE=2 SV=1
	c122673.graph_c0	LTP	37.13	34.79	6.95	5.43	8.33	6.17	Non-specific lipid-transfer protein-like protein At5g64080 OS=Arabidopsis thaliana OX=3702 GN=At5g64080 PE=1 SV=1
	c141202.graph_c2	TPS	5.07	5.58	11.17	9.99	19.68	25.63	trehalose-6-phosphate synthase [Camellia sinensis]
	c133695.graph_c0	TPS	8.44	12.49	22.58	19.3	25.96	21.44	trehalose-6-phosphate synthase [Camellia sinensis]
	c132577.graph_c0	amyA2	29.55	32.71	39.67	45.08	39.39	34.13	alpha-amylase 2 [Camellia sinensis]
	c112764.graph_c0	amyB3	3.17	4.72	19.47	17.92	19.49	26.86	Beta-amylase 3, chloroplastic
	c125403.graph_c2	amyB5	49.78	49.69	92.48	99.14	219.71	257.78	beta-amylase 5 [Camellia sinensis]
	c137063.graph_c0	glgC	71.07	54.11	339.94	414.39	68.22	73.15	glucose-1-phosphate adenylyltransferase
	c134496.graph_c1	HK3	51.92	46.89	13.87	16.65	19.51	17.72	hexokinase 3 [Camellia sinensis]
	c128323.graph_c0	bglB6	25.39	39.12	12.46	11.36	13.83	13.04	beta-glucosidase 6 GH1 family [Camellia sinensis]
	c130456.graph_c1	bglB11	38.33	59.56	17.36	23.15	13.68	13.03	beta-glucosidase 11-like isoform X2 [Quercus suber]
	c143173.graph_c0	bglB8	223.36	182.26	84.76	80.38	68.06	67.81	beta-glucosidase 8 GH1 family [Camellia sinensis]
	c139678.graph_c1	RafS2	160.75	161.51	520.02	646.61	911.16	587.66	raffinose synthase 2 [Camellia sinensis]
	c127594.graph_c0	galA	59.91	64.38	20.99	21.87	27.68	27.35	alpha galactosidase [Camellia sinensis]
	c139290.graph_c0	galA3	199.68	186.16	63.75	56.46	50.34	53.18	Alpha-galactosidase 3 OS=Arabidopsis thaliana
		Figure S2. A comparison of expression patterns among all genes related to glycometabolism. Means with different letters in each treatment represent a significant difference at p ≤ 0.05.
