# Supplementary material for: Transcriptomic Analyses of Camellia oleifera ‘Huaxin’ Leaf Reveal Candidate Genes Related to Long-Term Cold Stress
Source: Int J Mol Sci. 2020 Jan 28;21(3):846. doi: 10.3390/ijms21030846 (PMC7037897; doi:10.3390/ijms21030846)
Supplement: Supplementary file 1 [file ijms-21-00846-s001.zip › Supplementary file/Additional file 8-table S8.xlsx]

## Sheet: Sheet1
	Additional file 8: Table S8 Other important DEGs responding to low temperature of Camellia oleifera.
	ID	Name	Expression						Pfam_annotation
			A2	A3	B1	B3	C1	C3
	c126487.graph_c3	FLS	56.05	74.94	120.32	157.69	71.53	80.88	flavonol synthase [Camellia nitidissima]
	c135256.graph_c0	CYP75B1	65.7	77.14	314.85	383.03	85.75	107.04	flavonoid 3&apos;-hydroxylase 2 [Camellia sinensis]
	c127626.graph_c0	CHS2	99.68	127.8	235.49	305.98	155.63	174.76	chalcone synthase 2 [Camellia chekiangoleosa]
	c136656.graph_c0	CHS3	785.28	749.7	291.04	370.12	160.1	176.77	chalcone synthase 3 [Camellia chekiangoleosa]
	c138502.graph_c2	HPD, hppD	102.33	111.28	224.69	243.71	395.85	505.98	4-hydroxyphenylpyruvate dioxygenase [Cucurbita maxima]
	c135177.graph_c0	CYP73A	40.14	27.23	190.49	169.82	314.44	359.84	cinnamate 4-hydroxylase [Camellia sinensis]
	c124448.graph_c0	PAL	14.71	11.51	37.95	28.47	44.58	47.11	phenylalanine ammonia-lyase [Camellia chekiangoleosa]
	c133783.graph_c0	PAL	40.8	54.3	107.98	118.98	52	46.72	phenylalanine ammonia-lyase [Camellia sinensis]
	c134705.graph_c1	GOLS3	185.54	147.89	368.21	438.19	301.84	169.57	galactinol synthase 3 [Camellia sinensis]
	c134705.graph_c2	GOLS3	18.96	9.48	66.17	72.14	49.45	20.9	galactinol synthase 3 [Camellia sinensis]
